# Supplementary material for: Re-analysis of the coral Acropora digitifera transcriptome reveals a complex lncRNAs-mRNAs interaction network implicated in Symbiodinium infection
Source: BMC Genomics. 2019 Jan 16;20:48. doi: 10.1186/s12864-019-5429-3 (PMC6335708; doi:10.1186/s12864-019-5429-3)
Supplement: Supplementary file 10 — File S1. GO and KEGG pathway analysis of 1036 differentially expressed transcripts achieved on David website. (XLSX 18 kb) [file 12864_2019_5429_MOESM10_ESM.xlsx]

## Sheet: chart_29DDEF79E3831511867225896
Category	Term	Count	%	PValue	Genes	List Total	Pop Hits	Pop Total	Fold Enrichment	Bonferroni	Benjamini	FDR
GOTERM_MF_DIRECT	GO:0003735~structural constituent of ribosome	34	5.93368	1.17633e-13	Q90YV5, Q90YV7, Q0VC21, P23403, P46405, Q6BLK0, P63326, P51424, Q9FNP8, P0C276, P47830, P16036, P62850, P46222, P24049, Q8JGR4, P62268, P62832, P47836, P62264, P61314, A5PK63, Q90YS3, P02412, P62282, P79781, Q98TF8, Q8HXB8, P36241, P29314, Q9Y3D9, P17702, Q6AZJ9, P62865	476	170	11243	4.72395	7.31992e-11	7.31992e-11	1.74671e-10
GOTERM_BP_DIRECT	GO:0006412~translation	33	5.75916	9.84588e-10	Q90YV5, Q90YV7, P23403, P46405, Q6BLK0, P51424, Q9FNP8, P0C276, Q149F3, P47830, P16036, P62850, P46222, P24049, Q8JGR4, P62268, P62832, P47836, P62264, A5PK63, Q90YS3, P02412, P62282, P79781, Q98TF8, Q8HXB8, P36241, P63245, P29314, Q9Y3D9, P17702, Q6AZJ9, P62865	493	222	11648	3.51209	1.80081e-06	1.80081e-06	1.67515e-06
GOTERM_CC_DIRECT	GO:0005840~ribosome	21	3.66492	1.2706e-08	Q90YV5, Q90YV7, A5PK63, Q6BLK0, P51424, Q9FNP8, P0C276, P02412, P62282, P62850, Q8JGR4, P46222, Q8HXB8, P62268, P36241, P62832, P62264, Q9Y3D9, P17702, Q6AZJ9, P62865	527	104	12322	4.72125	5.40004e-06	5.40004e-06	1.78787e-05
GOTERM_CC_DIRECT	GO:0022627~cytosolic small ribosomal subunit	12	2.09424	2.01822e-08	P62850, A5PK63, P62268, P46405, P63326, Q5ZKC1, P47836, Q9FNP8, P62264, P29314, P62282, P79781	527	30	12322	9.35256	8.57738e-06	4.2887e-06	2.83985e-05
KEGG_PATHWAY	rno03010:Ribosome	9	1.57068	5.22964e-06	P62850, P24049, P62268, P62832, P63326, P29314, P61314, P62282, P17702	249	22	5060	8.31325	0.00296082	0.00296082	0.0076637
GOTERM_CC_DIRECT	GO:0022625~cytosolic large ribosomal subunit	9	1.57068	2.02695e-05	P46222, Q8JGR4, Q98TF8, P24049, P36241, P62832, P51424, P61314, P17702	527	29	12322	7.2563	0.00857764	0.00286743	0.0285176
GOTERM_MF_DIRECT	GO:0004129~cytochrome-c oxidase activity	6	1.04712	8.15592e-05	Q1W0Y2, Q6PBH5, O13085, O14548, P56391, Q62425	476	12	11243	11.8099	0.0494665	0.0250469	0.120982
GOTERM_CC_DIRECT	GO:0015935~small ribosomal subunit	6	1.04712	8.58134e-05	P62850, P62268, P23403, Q90YS3, P63245, P29314	527	12	12322	11.6907	0.0358151	0.00907662	0.120681
GOTERM_BP_DIRECT	GO:0032680~regulation of tumor necrosis factor production	4	0.69808	0.000290244	Q5F415, P49138, P49139, Q8K0F1	493	4	11648	23.6268	0.411944	0.233152	0.492667
GOTERM_CC_DIRECT	GO:0005751~mitochondrial respiratory chain complex IV	4	0.69808	0.000725207	Q1W0Y2, Q6PBH5, O13085, Q62425	527	5	12322	18.7051	0.265323	0.0598022	1.01562
GOTERM_CC_DIRECT	GO:0070469~respiratory chain	5	0.8726	0.00233394	O80800, Q8R1I1, Q6PBH5, Q62425, Q4R5X8	527	14	12322	8.3505	0.629568	0.152542	3.23448
GOTERM_CC_DIRECT	GO:0044297~cell body	8	1.39616	0.00274877	P60517, Q5ZJK8, Q5R637, Q68FQ0, P63245, Q9XT06, P17702, O09131	527	45	12322	4.15669	0.689583	0.153902	3.7991
GOTERM_BP_DIRECT	GO:1902600~hydrogen ion transmembrane transport	6	1.04712	0.00287379	P49281, P16036, Q1W0Y2, Q8R1I1, Q6PBH5, O14548	493	24	11648	5.90669	0.994824	0.82702	4.7785
KEGG_PATHWAY	mmu00510:N-Glycan biosynthesis	5	0.8726	0.00381787	Q9D1Q4, P39098, Q3TDQ1, Q921Q3, Q8BRK9	249	14	5060	7.2576	0.885694	0.661908	5.45153
GOTERM_BP_DIRECT	GO:1904871~positive regulation of protein localization to Cajal body	4	0.69808	0.00519927	Q5ZJK8, Q5R637, Q68FQ0, Q9XT06	493	9	11648	10.5008	0.999928	0.907779	8.48706
GOTERM_CC_DIRECT	GO:0002199~zona pellucida receptor complex	4	0.69808	0.00535745	Q5ZJK8, Q5R637, Q68FQ0, Q9XT06	527	9	12322	10.3917	0.898026	0.248271	7.28016
GOTERM_CC_DIRECT	GO:0005743~mitochondrial inner membrane	26	4.53752	0.00578577	P08011, Q1W0Y2, Q5RES5, Q0VC21, A4QP73, P70097, P56391, Q62425, Q29554, P29418, P16036, Q9D023, Q9NRK6, Q9CQN6, Q6PBH5, Q4FZT0, Q9CXV1, P10860, Q9Y4W6, Q6DGJ3, F1S5L4, Q5XGK0, Q8R1I1, O14548, Q9Y3D9, Q4R5X8	527	340	12322	1.78799	0.915084	0.239676	7.84041
GOTERM_BP_DIRECT	GO:1904851~positive regulation of establishment of protein localization to telomere	4	0.69808	0.00719661	Q5ZJK8, Q5R637, Q68FQ0, Q9XT06	493	10	11648	9.45071	0.999998	0.928784	11.5634
GOTERM_CC_DIRECT	GO:0005832~chaperonin-containing T-complex	4	0.69808	0.00741298	Q5ZJK8, Q5R637, Q68FQ0, Q9XT06	527	10	12322	9.35256	0.95767	0.271105	9.94027
GOTERM_BP_DIRECT	GO:0055114~oxidation-reduction process	35	6.1082	0.00854011	Q6GMG5, P17336, O80800, Q9EQ20, Q5I598, Q5R9M3, Q9WYP5, P08011, Q91W43, Q9WU20, Q93099, Q62425, O09131, Q6NYG8, Q9CXR1, P27463, Q6PBH5, Q9FFU6, Q9CXV1, P10860, Q9VX10, Q5TZ24, P35738, Q9QXN5, Q9SY73, P50398, Q9CRC0, O75715, Q9BGI1, Q8WWQ8, P20000, Q8R1I1, O95825, Q4R5X8, Q95245	493	524	11648	1.57812	1	0.926795	13.5776
KEGG_PATHWAY	xla04068:FoxO signaling pathway	4	0.69808	0.0107988	P47812, P56273, Q9YHC5, Q91604	249	10	5060	8.12851	0.99788	0.871531	14.7102
KEGG_PATHWAY	mmu05016:Huntington's disease	6	1.04712	0.0184699	Q8CFI7, Q8R1I1, Q923G2, P56391, Q62425, Q9CXV1	249	32	5060	3.81024	0.999974	0.928824	23.9063
GOTERM_BP_DIRECT	GO:0007339~binding of sperm to zona pellucida	4	0.69808	0.0192528	Q5ZJK8, Q5R637, Q68FQ0, Q9XT06	493	14	11648	6.75051	1	0.993777	28.162
GOTERM_BP_DIRECT	GO:1904874~positive regulation of telomerase RNA localization to Cajal body	4	0.69808	0.0192528	Q5ZJK8, Q5R637, Q68FQ0, Q9XT06	493	14	11648	6.75051	1	0.993777	28.162
GOTERM_BP_DIRECT	GO:0034587~piRNA metabolic process	5	0.8726	0.0196521	Q8CFI7, Q8NDG6, A6N7Y9, Q8UVX0, Q923G2	493	25	11648	4.72535	1	0.989302	28.658
GOTERM_BP_DIRECT	GO:0048010~vascular endothelial growth factor receptor signaling pathway	5	0.8726	0.0196521	P49138, P49139, Q8WUW1, P35918, O35757	493	25	11648	4.72535	1	0.989302	28.658
KEGG_PATHWAY	gga03010:Ribosome	3	0.52356	0.0216853	Q98TF8, P47836, P79781	249	5	5060	12.1928	0.999996	0.916772	27.4789
KEGG_PATHWAY	mmu00190:Oxidative phosphorylation	4	0.69808	0.0230831	Q8R1I1, P56391, Q62425, Q9CXV1	249	13	5060	6.2527	0.999998	0.889961	28.9826
GOTERM_BP_DIRECT	GO:0002224~toll-like receptor signaling pathway	4	0.69808	0.0233263	P49138, Q60803, P49139, Q15399	493	15	11648	6.30047	1	0.991742	33.0731
GOTERM_BP_DIRECT	GO:0006516~glycoprotein catabolic process	3	0.52356	0.0238515	Q3TDQ1, Q503I8, E2RG47	493	6	11648	11.8134	1	0.987909	33.6829
GOTERM_BP_DIRECT	GO:0006810~transport	37	6.45724	0.0285259	P55088, Q9DAJ5, O54827, Q7ZU29, Q62425, P16036, Q6TAW2, P53812, Q13445, P70704, Q9D023, Q9NRK6, Q20591, Q9R0K7, Q6PBH5, Q6P2B1, O35344, Q9PRL8, Q9CXV1, Q60961, Q7KN62, Q9R0W9, Q66HV4, Q7ZWG6, P41234, B2RX12, Q6DGJ3, Q8BH48, Q66I79, Q3B7Z2, Q78P75, Q8R1I1, Q14728, Q6NY52, Q9CWF6, Q18297, Q6DBY0	493	614	11648	1.42376	1	0.991869	38.8835
GOTERM_CC_DIRECT	GO:0005681~spliceosomal complex	11	1.91972	0.0293533	Q5NVD0, P63018, O60306, P26369, O75643, Q6AYL5, O57683, Q6P2Q9, Q7ZUG0, O35900, P62311	527	118	12322	2.17962	0.999997	0.683706	34.2438
GOTERM_CC_DIRECT	GO:0070062~extracellular exosome	83	14.4852	0.0295837	P70627, Q5R495, Q9EQ20, Q60767, P98088, Q5REH6, P63018, Q5R7L8, Q93099, Q62425, O09131, P16036, Q2TBX5, P40826, O88310, Q5ZJK8, Q5THJ4, A3KMV5, Q15370, Q8K4M9, Q9R0K7, P13944, P62264, Q8BL86, O43581, P61314, Q9CQ86, P49138, P49139, Q5R5J1, Q68FQ0, Q8WUW1, A2AFS3, P41250, P62282, Q9JM76, P18420, Q98TF8, Q9TV36, Q9BGI1, Q5R637, P63245, Q9XT06, Q8WWQ0, Q8TB96, Q6P9R2, P17702, Q9Y547, K7FSQ4, Q5RES5,…	527	1571	12322	1.2353	0.999997	0.654778	34.463
KEGG_PATHWAY	dre01100:Metabolic pathways	7	1.22164	0.031163	Q6NYL5, Q6NYG8, Q6GMG5, Q32LQ4, Q66I24, Q6PBH5, Q71N41	249	49	5060	2.90304	1	0.923032	37.1209
GOTERM_BP_DIRECT	GO:0038066~p38MAPK cascade	3	0.52356	0.0324689	P47812, P49138, P49139	493	7	11648	10.1258	1	0.993467	42.9695
GOTERM_MF_DIRECT	GO:0005528~FK506 binding	3	0.52356	0.0324808	O42123, P26885, Q810A3	476	7	11243	10.1227	1	0.998936	38.7425
GOTERM_BP_DIRECT	GO:0002181~cytoplasmic translation	4	0.69808	0.0327583	P46222, Q98TF8, P36241, P61314	493	17	11648	5.55924	1	0.990777	43.2591
GOTERM_BP_DIRECT	GO:0006457~protein folding	11	1.91972	0.0336054	O22263, Q9W6X3, Q5ZJK8, Q5R637, P63018, Q68FQ0, O42123, Q9XT06, P26885, Q14165, Q24133	493	122	11648	2.13028	1	0.988504	44.0986
KEGG_PATHWAY	mmu01200:Carbon metabolism	5	0.8726	0.0359856	Q9QXG4, Q9EQ20, Q91W43, Q9WU20, Q9CXV1	249	26	5060	3.90794	1	0.92554	41.5552
GOTERM_BP_DIRECT	GO:0006099~tricarboxylic acid cycle	6	1.04712	0.0369247	Q148N0, Q9V9J3, Q9YI37, P70097, Q9CXV1, Q5RCB8	493	44	11648	3.22183	1	0.989823	47.2771
GOTERM_BP_DIRECT	GO:0035914~skeletal muscle cell differentiation	4	0.69808	0.0381101	Q8R2T8, Q9P0W2, Q13887, P07174	493	18	11648	5.25039	1	0.988223	48.3704
GOTERM_MF_DIRECT	GO:0044822~poly(A) RNA binding	45	7.8534	0.0394096	Q9EQ20, O43347, Q8C854, P63018, O60306, Q5RES5, Q0VC21, P46405, Q9Y383, O35900, Q149F3, F1P4W9, Q505F5, P62850, P24049, Q2QLA1, A3KMV5, P62268, Q8NDG6, P51400, P62832, P62264, Q9CU62, Q6P2Q9, Q62780, P61314, Q9UBV8, P26369, O75643, Q6AYL5, A2AFS3, P62282, P79781, Q5RB31, Q5RC80, Q98TF8, Q8CFI7, Q5R637, P63245, Q9XT06, Q5RAZ4, Q9Y3D9, P17702, P62311, P62865	476	796	11243	1.33529	1	0.998074	44.9405
GOTERM_MF_DIRECT	GO:0019843~rRNA binding	5	0.8726	0.0401508	P46222, Q90YV7, P47836, P29314, P62282	476	31	11243	3.80964	1	0.99389	45.5677
GOTERM_MF_DIRECT	GO:0015035~protein disulfide oxidoreductase activity	5	0.8726	0.0401508	P55143, Q5R5L3, Q5R9M3, Q8WWQ8, Q5RC61	476	31	11243	3.80964	1	0.99389	45.5677
GOTERM_BP_DIRECT	GO:0050891~multicellular organismal water homeostasis	3	0.52356	0.0420993	K7FSQ4, P55088, O77750	493	8	11648	8.86004	1	0.990221	51.8949
GOTERM_BP_DIRECT	GO:0042535~positive regulation of tumor necrosis factor biosynthetic process	3	0.52356	0.0420993	P49138, P49139, Q15399	493	8	11648	8.86004	1	0.990221	51.8949
GOTERM_CC_DIRECT	GO:0005685~U1 snRNP	4	0.69808	0.0450595	Q9Y383, Q9PV94, Q7ZUG0, A7SEP9	527	19	12322	4.9224	1	0.778497	47.7309
KEGG_PATHWAY	mmu05012:Parkinson's disease	4	0.69808	0.0475341	Q8R1I1, P56391, Q62425, Q9CXV1	249	17	5060	4.78148	1	0.953493	51.0175
