# Supplementary material for: Re-analysis of the coral Acropora digitifera transcriptome reveals a complex lncRNAs-mRNAs interaction network implicated in Symbiodinium infection
Source: BMC Genomics. 2019 Jan 16;20:48. doi: 10.1186/s12864-019-5429-3 (PMC6335708; doi:10.1186/s12864-019-5429-3)
Supplement: Supplementary file 12 — File S2. GO and KEGG pathway analysis of target mRNAs for the lncRNAs involved in 23,784 mRNA-lncRNA interaction network achieved on David website. (XLSX 84 kb) [file 12864_2019_5429_MOESM12_ESM.xlsx]

## Sheet: chart_CEC8D72B166A1511940208017
Category	Term	Count	%	PValue	Genes	List Total	Pop Hits	Pop Total	Fold Enrichment	Bonferroni	Benjamini	FDR
GOTERM_MF_DIRECT	GO:0005515~protein binding	998	25.6029	5.52822e-11	P46940, P54357, Q8BPU7, Q61496, O54824, Q9ET78, Q99L88, Q9Z255, Q96BT7, Q96Q15, P29066, Q9UPZ9, Q9Y4A5, Q60631, Q9Z272, P21580, Q9GZN1, Q9H2K2, Q9Y6J9, Q04637, Q8R478, Q9UKF6, Q91VN6, P46939, Q96SB8, Q9QYU1, O54835, Q5DU56, O35604, Q9UGJ1, Q64487, Q9VJE5, Q96PQ6, Q6ZQ88, Q10471, Q8K2C9, Q13451, Q92804, P27612, P13667, P41743, Q94CF0, Q8BS45, Q8IVE3, P53619, Q5XI32, Q9Z1T2, P81900, P97784, Q06190,…	3306	2921	11243	1.16193	1.15208e-07	1.15208e-07	9.55045e-08
GOTERM_MF_DIRECT	GO:0005524~ATP binding	597	15.3155	1.17867e-08	Q90828, Q9ULG1, Q61496, F1M0Z1, B2RTY4, Q5XI69, Q5TCS8, P83741, Q8N0W3, Q8CEE6, P18907, Q8K4Q7, Q9P2D7, P34885, O88664, Q9Z255, Q96Q15, Q9UPZ9, Q9DG67, Q62862, O35607, Q23979, Q91VN6, Q96SB8, Q5DU56, Q6NVR9, Q9NXZ2, Q96L93, Q7ZU42, Q4R628, Q07912, Q9R088, Q5RAZ4, Q99572, Q99570, P97499, Q8NER1, Q7SYM0, A6NHR9, Q8BP47, Q9ULI4, Q9ULI0, Q5R830, A7MBL8, O35231, P41743, O08796, Q8AXY6, Q6PCN7, P26696,…	3306	1693	11243	1.19921	2.45631e-05	1.22816e-05	2.03624e-05
GOTERM_BP_DIRECT	GO:0006886~intracellular protein transport	107	2.745	1.61362e-07	Q96QK1, O54774, Q23983, Q8CIE6, Q9H9C1, Q9CXF4, A1A5B6, Q96JC1, P53621, P22892, P25386, Q5R602, P81628, Q9NZ52, Q8WUH2, Q3ZBE5, Q9Y6B7, Q8VHQ7, Q8R5L3, Q9EPL8, Q5R6Q2, P07174, Q9Y5W8, P52303, Q9QUL6, Q8AY73, O00410, Q9UM54, Q5KU39, Q92609, Q14974, Q9EPK7, Q9Z0W1, Q62915, Q8VBT9, P12815, P53992, Q28C33, O35142, Q8IV36, Q66HV4, Q0VCK5, P41541, Q9H2M9, Q92783, Q96HU1, Q3U2P1, Q3U0J8, P97479, Q69ZJ7,…	3415	235	11648	1.55302	0.000990436	0.000990436	0.000313726
GOTERM_CC_DIRECT	GO:0005911~cell-cell junction	61	1.56491	7.04297e-07	P46940, Q8R550, P55088, Q9WV92, P41240, Q9QUQ5, Q925Q9, O35119, P62138, P13595, A6NIX2, P55196, Q15139, P28828, O18738, O75161, P28827, P12023, B1AUH1, Q60631, Q9Z173, O35607, Q9Z1M0, Q66T02, A1A5G4, P07174, P13596, Q91048, P09217, Q0VBZ0, Q9HAR2, Q62077, Q792I0, Q99572, Q9UBN4, Q91YR1, Q9Z340, Q80UF4, Q9Z0W1, Q96QZ7, Q62915, Q9Y4G6, Q9UMD9, Q4H4B6, Q63787, O94827, Q8N157, Q86VI3, P08592, Q6PDN3,…	3583	119	12322	1.76286	0.000765278	0.000765278	0.00112459
GOTERM_CC_DIRECT	GO:0005925~focal adhesion	110	2.82196	2.2584e-06	P46940, Q5ZIQ3, Q9DCK3, P26008, Q91ZX7, Q99L88, O18738, P19804, Q13136, P98160, Q5FVG2, Q9Z272, Q90623, Q9CPW4, Q9UBG0, Q5F464, Q6AXT5, Q5RD44, O75131, Q9ES46, Q91YR1, P38657, Q8R5K2, P26990, Q62915, Q96N67, Q9R1A8, Q14161, P61023, Q8K2C9, Q59I72, Q9Y4G6, Q9IA06, P97321, Q7L576, Q80Y83, Q8CIB5, P62832, P54939, Q62371, Q10741, P48721, O55043, Q91ZU6, P16621, Q9JKF1, Q80TV8, Q2LC84, P27600, Q14155,…	3583	256	12322	1.4777	0.00245187	0.00122669	0.00360607
GOTERM_CC_DIRECT	GO:0000139~Golgi membrane	166	4.25859	1.12662e-05	F1M7Y5, O54774, Q8CIE6, Q6NTL4, B5DF89, Q7KVA1, A2RRU4, Q5RJZ6, Q1LWG4, Q9HCG7, P82094, P35670, Q5RBL6, O24466, Q9D2V7, P53621, Q13286, P61107, O02194, Q08CD5, P25386, Q8BYI6, P70335, Q9Z1M7, Q02388, Q6PST4, Q8WZA1, Q8MIT6, Q9H2K2, Q8IUH5, Q66LN0, Q08834, Q5HZL5, P30430, Q6GNT7, Q5R6Q2, Q2F7Z7, Q9H3R1, Q9P2E5, A7S1L6, Q16739, P09216, Q17R07, Q9JK66, Q8N4V1, Q6PFX9, Q02391, Q14789, Q5RAL9, Q86YR5,…	3583	428	12322	1.33382	0.0121717	0.00407381	0.0179879
GOTERM_CC_DIRECT	GO:0030027~lamellipodium	62	1.59056	1.54152e-05	Q00944, Q5VZK9, Q80UP3, P09327, Q01406, O42254, P79114, P28828, P19804, O18738, O43586, P81425, P28827, Q6GM14, P70335, Q8MIT6, Q6A028, Q9CPW4, Q70E73, Q66T02, P60881, P52734, A6QQP7, Q7TMB8, Q5SNZ0, Q28824, Q27991, Q5RBH9, P26043, O75923, Q3UQ44, Q62077, Q9ES46, Q61879, Q5R4V2, Q12923, P05094, Q59I72, P97321, A7MBL8, Q920R0, Q8IVE3, Q7L576, Q6P0R8, P60764, Q9N2I7, O08560, Q9Z0R4, Q9H299, Q5XI32,…	3583	131	12322	1.62763	0.0166169	0.00418036	0.0246117
GOTERM_MF_DIRECT	GO:0051015~actin filament binding	56	1.43663	1.56963e-05	Q9UPN3, A4IG66, O95425, P28290, Q63028, P49813, P35220, Q9JKY5, P09327, Q9P6R1, Q8K430, Q922B9, P15311, P79114, Q9EQX4, Q01989, Q62083, P53488, A2ASS6, Q9CPW4, Q99MZ8, G4SLH0, B7ZC77, P46939, Q9V4P1, Q7TMB8, Q8HZQ5, P42704, Q9Y6N9, Q9VU84, Q9ET47, Q27991, Q3UQ44, Q61879, Q9UM54, O46037, Q8WZ42, Q71LX4, P05094, Q9Y4G6, Q05096, Q7L576, Q6P0R8, P54939, A6H742, Q5XI32, Q9I8D1, P97479, Q90YM8, Q14315,…	3306	114	11243	1.67056	0.0321821	0.0108445	0.0271131
GOTERM_BP_DIRECT	GO:0043547~positive regulation of GTPase activity	103	2.64238	1.77372e-05	P46940, Q01082, P32019, Q2T9Q1, Q9Y2L1, F1M0Z1, B2RTY4, O35550, O97902, P55196, O43182, Q5F3L4, Q63603, P29066, Q3U1T9, Q9Z272, Q5VVW2, Q6ZUT9, Q07889, Q5PPZ9, Q8BYA0, Q9Y5W8, Q5ZK62, Q8N103, Q17R07, Q9H7D0, Q5ZIH2, Q9C0H5, Q96PE2, Q62818, Q14161, Q5ZMV8, Q9NZN5, Q8K4K5, Q6ZR37, P41111, P62836, P07949, Q9BZ29, Q7ZXB7, Q9H299, Q9NYI0, O94827, O55043, Q9H2M9, Q76NI1, Q14155, Q69ZJ7, Q6DN90, Q92997,…	3415	244	11648	1.43982	0.103202	0.0530059	0.0344795
GOTERM_MF_DIRECT	GO:0004672~protein kinase activity	131	3.3607	2.17309e-05	F1M7Y5, Q9UHD2, Q3UHJ0, P83741, Q8CEE6, Q96PY6, Q5ZLL1, P54754, P34885, O88664, Q96Q15, Q15078, Q9UPZ9, P70335, Q9UQ07, A2ASS6, P80204, Q9Y6R4, Q62862, G4SLH0, O35607, P34925, Q501V0, P0C0R5, P16092, Q00168, P09217, P45985, Q07912, Q5MD89, O73792, Q61532, Q6P9R2, Q99570, Q04887, P0C605, Q62915, P49336, A7MBL8, Q95JJ0, A1L1C7, P41743, Q15119, Q8NFD2, P42346, Q3UGM2, P35918, Q8K1Y2, Q62371, P07949,…	3306	325	11243	1.37078	0.0442776	0.0112581	0.0375353
GOTERM_CC_DIRECT	GO:0014069~postsynaptic density	65	1.66752	3.44687e-05	Q5M7W5, Q96QK1, Q01082, Q9WV92, O15169, Q63028, P37397, Q9JKY5, Q8K430, Q9R0N3, P14646, F1M3L7, Q62261, Q9QYP1, P12839, P29066, Q15078, Q28C55, Q62083, Q08DC7, P35436, Q6PH08, O35607, O55164, Q07889, P07174, Q9EQH3, Q9JK66, D3ZHV2, Q9QUL6, P51111, Q62824, Q13255, P0C6S7, Q21029, Q792I0, Q63537, Q07722, Q91614, Q9Z0W1, Q99P72, Q6Q0N0, P29274, Q920R0, O08796, P31424, Q8R4G9, Q10741, Q60613, Q05941,…	3583	142	12322	1.5742	0.0367749	0.00746562	0.0550243
GOTERM_CC_DIRECT	GO:0005737~cytoplasm	1357	34.8127	4.90063e-05	P46940, Q9Y6I4, Q23983, Q90828, P55088, Q8BPU7, Q61496, Q8BVV7, Q5XI69, Q62871, Q8VHH5, Q5TCS8, P97779, Q5RBR7, O54824, P53621, O34940, P06582, Q99L88, Q8K4Q7, P34885, Q9Z255, Q96Q15, P29066, Q1LWX3, O95876, Q60631, Q9Z272, P21580, Q9GZN1, Q9H2K2, Q04637, Q6NVR1, Q07617, O35607, P46939, Q9QYU1, O54835, Q7SXN5, Q5DU56, Q9UGJ1, Q8BM54, Q8K4R4, Q96PQ7, Q6DGL2, Q9Y6J0, Q4R628, Q7ZU42, Q3UMY5, Q6NT99,…	3583	4339	12322	1.07554	0.0518771	0.00883922	0.0782229
GOTERM_CC_DIRECT	GO:0005829~cytosol	582	14.9307	6.10067e-05	P46940, Q66GS9, Q8CHP8, Q61496, B2RTY4, Q5RJZ6, Q9Z2U1, O54960, Q5TCS8, P83741, Q8N0W3, Q5RBR7, P55196, P53621, P14646, P34885, Q8BJ56, Q96BT7, Q96Q15, O35344, P29066, Q3U1T9, Q9UPZ9, Q9VCA8, Q1LWX3, P06876, Q60631, Q9Z272, P21580, Q9H2K2, O54975, Q17RB8, P40337, Q62862, Q04637, Q8BH48, Q9QYU1, Q5R6Q2, Q7SXN5, Q9UGJ1, Q96L93, Q1JPA0, Q6PFX9, Q9JI78, Q32M08, Q6NT99, Q99570, Q8R367, Q8NER1, Q7SYM0,…	3583	1761	12322	1.13657	0.0641652	0.00942902	0.097369
GOTERM_CC_DIRECT	GO:0005856~cytoskeleton	190	4.87429	7.19562e-05	Q9UPN3, Q8BVV7, P49813, Q6GQN5, Q8QZT2, Q60HG2, O09032, Q99L88, P34885, Q8UVC1, P25386, O18738, O60303, O43586, Q3TRR0, Q921U8, P70335, Q9NYC9, A2A2Y4, Q5FVG2, Q8MIT6, Q9GZN1, Q8C6G1, Q86UK5, Q9CPW4, G5E8K5, Q69Z23, B7ZC77, P46939, Q5PPZ9, Q8BM54, Q810W7, P09216, B2RY50, P42704, D3ZHV2, Q96PQ7, Q66KE9, Q6PFX9, Q28824, P52963, Q2TL32, Q9VU84, Q3UMY5, Q9ES46, Q15678, Q12923, Q91YR1, Q8R5K2, Q9C0H5,…	3583	514	12322	1.27123	0.0752383	0.00972976	0.114835
GOTERM_BP_DIRECT	GO:0006468~protein phosphorylation	155	3.9764	0.000102949	F1M7Y5, D3ZBE5, Q9NR09, F1M0Z1, P41240, Q3UHJ0, P83741, Q8CEE6, Q96PY6, Q5ZLL1, P54754, Q15139, P34885, O88664, Q9UPZ9, P70335, Q9UQ07, Q8MIT6, Q64303, Q924I2, P80204, G4SLH0, Q62862, O35607, P18052, Q9Z1M0, P34925, Q501V0, P0C0R5, P16092, Q810W7, P09216, Q00168, P09217, O75131, Q28824, Q99572, Q5MD89, O73792, Q61532, Q6P9R2, Q99570, Q5ZKN1, P0C605, Q62915, P49336, A7MBL8, P41743, Q15119, Q8NFD2,…	3415	407	11648	1.29897	0.468602	0.190022	0.199967
GOTERM_CC_DIRECT	GO:0005938~cell cortex	59	1.5136	0.000111221	O94915, O15169, Q9VQQ9, Q9JKY5, B5DF45, Q6AY65, Q15139, O02194, P79114, F1M3L7, Q8NHR9, Q9NZ56, Q6GM14, Q9US60, O95876, Q801E2, Q01989, Q9WVC0, Q08DC7, Q23979, Q99323, Q8HZQ5, P09217, Q15061, Q5RB35, Q9VJE5, Q9VU84, Q27991, Q5RBH9, Q61879, Q9UM54, P37276, P26990, Q9Z340, A1L0Y5, Q9N179, Q96RW7, Q7YU29, P70196, D3YXG0, Q8CIB5, Q6GLR6, Q6GUF4, Q9I8D1, O55043, Q03001, Q91ZU6, Q6GNV5, Q80TV8, P97479,…	3583	130	12322	1.56078	0.113881	0.013344	0.177447
GOTERM_MF_DIRECT	GO:0003779~actin binding	88	2.25757	0.000116512	Q9VU68, Q00944, Q9UPN3, Q13045, Q9ULV0, Q01082, Q9ULG1, O60610, Q9WV92, B2RTY4, P37397, Q63028, P49813, Q9JKY5, P35220, Q9D2V7, P21271, Q6GQN5, Q9P6R1, Q922B9, P15311, Q9H987, Q99L88, F1M3L7, Q62261, Q8BPM0, Q9NZ56, Q9EQX4, Q07171, Q5T1M5, P16086, Q01989, Q62083, Q9CPW4, Q9V4P1, P46939, Q5SW75, Q13813, Q7TMB8, D3ZHV2, Q05682, Q9JK66, Q5SNZ0, A2APV2, Q96PQ7, Q28824, Q9VJE5, Q9DAK2, Q9VU84, Q9ET47,…	3306	210	11243	1.42509	0.215591	0.0474046	0.201093
GOTERM_CC_DIRECT	GO:0031410~cytoplasmic vesicle	109	2.79631	0.000130524	Q23983, Q8CIE6, Q9R0N8, P35670, Q9Y2L5, Q9D2V7, A1A5B6, Q3UR97, Q922B6, Q9R0N3, P22892, P25386, O70624, Q15075, P29066, Q3U1T9, Q07075, O55164, P0C0R5, Q7SXN5, P16092, Q9JK66, Q5SNZ0, P51111, Q925F3, Q8BPN8, Q9UM54, P49281, Q5KU39, Q92609, P97467, O88572, Q6P1C6, P62198, O35231, P12815, B0BNE5, Q3ZK22, P35918, Q9D5S7, P07207, Q7SYD5, Q66HV4, Q91X17, Q4V920, Q91ZU6, Q9NZM1, Q2LC84, Q12794, Q8K135,…	3583	274	12322	1.36808	0.132282	0.0140887	0.208213
GOTERM_CC_DIRECT	GO:0005768~endosome	108	2.77065	0.000213102	F1M7Y5, Q99816, Q96QK1, Q9NR09, Q9D8B3, P98158, Q5RJZ6, O35550, Q91ZX7, Q3UR97, Q5XIE5, Q91XL9, Q60631, P98164, Q8VHQ7, Q8R5L3, P80204, Q8BH48, Q6AXT5, O35604, Q91V37, Q32PR0, P09217, Q96L93, Q07912, Q5KU39, Q5T0T0, Q7ZVB1, P26990, Q7T163, P12815, O88902, P41743, Q94CF0, P35918, Q9UNH6, Q60439, Q13114, Q6PFM9, P07207, Q9CRA5, Q5R4W6, Q4V920, Q8BLV3, Q63HQ0, Q6NZW8, Q9EQW7, Q9Z2D1, Q9TU53, Q9JLB4,…	3583	274	12322	1.35553	0.206789	0.0208403	0.339731
GOTERM_CC_DIRECT	GO:0005874~microtubule	114	2.92458	0.000256162	P46940, Q9UPN3, Q90828, Q9ULG1, Q62871, Q63170, Q8QZT2, Q5ZJK8, Q9P2D7, Q63164, Q9W596, Q6A070, Q3TRR0, Q5R606, Q9NYC9, Q68FQ0, P23258, Q69Z23, O60282, Q96JB1, Q9UGJ1, Q8BYA0, Q96L93, Q15061, D3ZHV2, P42704, Q4R628, Q3UMY5, B2RX88, Q9ULI4, Q9C0G6, Q3SWS9, O35231, Q02224, Q05193, Q08379, Q2PQA9, Q13586, Q99MK9, Q2PFN5, Q6GQ73, S4R2P9, Q5ZIN1, Q91ZU6, Q9JKF1, A8CVX7, Q80TV8, Q921G8, Q02241, Q9EQW7,…	3583	293	12322	1.33805	0.243069	0.0229397	0.408247
GOTERM_CC_DIRECT	GO:0015630~microtubule cytoskeleton	44	1.12878	0.000321415	Q5M7W5, P46940, F1M7Y5, Q5KU39, O35303, O95140, P61023, Q6GQN5, P85515, Q3SWS9, Q99MN1, Q02224, A4Q9E5, P41743, Q2KIA5, P22892, Q9DAJ2, Q9W596, Q6P0R8, Q7Z5K2, Q96BT7, Q3B7U2, Q8WYQ5, Q3TRR0, P16086, Q99MK9, O75347, Q9UPY8, Q9WVC0, P49754, Q03001, Q07617, Q91ZU6, Q9JKF1, Q149C2, P07751, Q9UGJ1, Q13813, A2AWP8, D3ZHV2, Q9JK25, Q3UMY5, Q8K1X1, P63086	3583	93	12322	1.62706	0.294913	0.0265215	0.511992
GOTERM_MF_DIRECT	GO:0005096~GTPase activator activity	84	2.15495	0.000334351	Q3UYK3, P46940, Q9D0K0, P32019, G3UYX5, Q2T9Q1, B2RTY4, Q9R0Z9, O15169, Q9CXF4, Q8VHH5, O13066, O35550, A1A5B6, O97902, Q99K28, O43182, Q5ZJY3, Q8BM85, Q9Y2X7, P29066, Q91VZ6, Q9Z272, Q08DC7, P15882, O60343, Q5VVW2, A2AWA9, Q5PPZ9, Q07889, Q8BYA0, A2AWP8, Q5ZK62, Q17R07, Q5SVL6, Q8N103, Q9WU70, O95294, Q80ZF8, Q80Y17, Q80XC3, Q4LDD4, P05627, Q5RAN1, Q5FWK3, Q8VIJ8, Q92609, Q52LW3, Q8TBP0, Q9C0H5,…	3306	204	11243	1.40032	0.501875	0.109659	0.576049
GOTERM_CC_DIRECT	GO:0042995~cell projection	104	2.66803	0.000397064	Q95JL5, Q93794, Q8QZT2, P54754, Q91XP5, Q9D2N4, O70624, O60303, Q5BL41, P70335, Q8C6G1, Q9W735, Q9CPW4, G5E8K5, Q7TQE6, Q69Z23, Q5TCZ1, P23921, B2RY50, Q5SNZ0, Q9ES46, Q61879, Q5RHH4, Q99P72, Q96QZ7, Q8BI79, Q6Q0N0, P97321, A7MBL8, A2AF53, Q3URV1, Q8BS45, P0C7T6, Q8CIB5, P60764, Q8VIG3, Q8CDK2, Q91X17, S4R2P9, Q4V920, Q96MT7, Q6PDN3, A8CVX7, Q91ZU6, Q9JM52, Q8CBY1, C8YR32, Q8NDM7, Q6GLC9, Q8R1A4,…	3583	266	12322	1.34458	0.350592	0.0303648	0.632138
GOTERM_BP_DIRECT	GO:0016192~vesicle-mediated transport	72	1.8471	0.000401577	O54774, Q17QU4, Q9ULV0, Q8CIE6, Q66JI9, O75154, Q9BXS5, O14617, Q9VQQ9, O35550, P21271, Q96JC1, Q99K28, P61107, P22892, Q5R602, Q9NZ56, Q5RFM4, A7RJI7, G3V7P1, Q9NZ52, Q9Y6B7, O60343, Q8R5L3, P49754, Q9P2N4, O35643, P18484, Q8CHD8, Q9QXK3, Q17R07, Q9H270, P52303, Q9QUL6, O75131, Q9LDK9, Q5ZIH2, Q10567, Q9BXW6, Q5R5M2, Q5KU39, P26990, Q9UEU0, Q7SXP0, P41743, Q68FD5, Q9V8K2, Q5R5U1, P93043, O35142,…	3415	171	11648	1.43614	0.915125	0.460248	0.777875
GOTERM_CC_DIRECT	GO:0005905~clathrin-coated pit	31	0.79528	0.000497644	Q9UM54, P98157, P98158, O35303, Q3UHJ0, D3ZGS3, Q9JKY5, Q502I9, Q01406, Q91ZX7, Q5U316, O60494, Q2KIA5, Q68FD5, P12023, P29066, Q5U2X5, Q9Y6B7, P42566, Q9Z0R4, Q9I8D1, P98164, P08592, Q5R807, Q9UPM8, Q6GNV5, Q7SXN5, P18484, Q9TU53, Q07912, Q9JLB4	3583	60	12322	1.77683	0.417877	0.0354287	0.791669
GOTERM_MF_DIRECT	GO:0004702~receptor signaling protein serine/threonine kinase activity	26	0.667009	0.000526014	Q5R495, Q9VXE5, Q9Y6E0, Q13163, F1NBT0, Q96PY6, Q61288, O88664, O54988, Q4KSH7, Q13233, Q924I2, P51957, Q64303, P80204, Q62829, Q90669, Q90891, Q62862, O35607, P38444, Q9JM52, P45985, P47809, O08815, Q6P9R2	3306	47	11243	1.88129	0.665962	0.144991	0.904851
GOTERM_MF_DIRECT	GO:0004674~protein serine/threonine kinase activity	130	3.33504	0.000548883	F1M7Y5, D3ZBE5, Q9UHD2, F1M0Z1, Q3UHJ0, P83741, F1NBT0, Q8CEE6, Q96PY6, Q5ZLL1, Q15139, P34885, P19804, O88664, Q96Q15, Q9UPZ9, P70335, Q9UQ07, Q8MIT6, A2ASS6, Q64303, Q924I2, P80204, G4SLH0, O35607, Q501V0, P0C0R5, Q810W7, P09216, Q00168, P09217, O75131, Q07912, Q91757, Q6P9R2, Q61532, Q99570, P0C605, P49336, A7MBL8, P41743, Q8NFD2, O08796, P42346, P26696, Q3UGM2, Q8K1Y2, P40417, Q14AX6, Q13233,…	3306	343	11243	1.28893	0.681517	0.133266	0.944015
GOTERM_CC_DIRECT	GO:0030117~membrane coat	17	0.436121	0.000571401	O54774, Q66HV4, Q8CIE6, Q9D8B3, Q5ZHP5, Q9UPM8, O14617, O35643, P18484, Q9QXK3, Q05193, Q68FD5, P22892, Q10567, O35142, Q9JME5, Q9Y6B7	3583	26	12322	2.24859	0.462749	0.0380864	0.908502
GOTERM_CC_DIRECT	GO:0030424~axon	90	2.30888	0.000598786	P46940, O54774, P13595, O35678, Q93794, Q8QZT2, P35832, Q9R0N3, Q9D2N4, Q9W596, P12839, P12023, Q15078, Q5T1M5, Q5U2X5, Q6PST4, Q923E4, Q9Z173, G5E8K5, Q9Y4J8, P41250, Q9H063, Q7TQE6, Q9H2B2, B7ZC77, P60881, Q00174, P13596, G3V9H8, Q00168, Q62384, P51111, P31596, Q9VJE5, Q9VU84, Q80Y17, P45985, P53676, P47809, Q27991, Q9HAR2, Q21029, P00918, P56819, Q8R431, P63086, Q61879, Q8BLA8, Q5R4V2, Q07496,…	3583	227	12322	1.36349	0.478516	0.0375745	0.951849
GOTERM_MF_DIRECT	GO:0003777~microtubule motor activity	49	1.25705	0.000784107	P37276, Q28WQ1, Q8BW94, Q90828, F8WLE0, Q9C0G6, Q9ULI4, Q3V0Q1, Q63170, P0C6F1, Q99PT9, P46871, O35231, Q6PDL0, Q02224, M0R8U1, Q9FZ06, Q9P2D7, Q63164, Q8WXX0, Q2PQA9, Q9US60, Q9NYC9, Q9D3S3, P37285, Q95LP1, Q91XQ0, Q8VHE6, Q69Z23, B1AVY7, O60282, Q96JB1, Q9P2P6, Q02241, P38650, Q9EQW7, Q96L93, Q9VB25, Q8IVF4, Q14204, Q9H1H9, D3YXS5, Q58G59, O88658, Q8TD57, Q4R628, Q7Z4S6, Q8TE73, Q29RT6	3306	109	11243	1.52879	0.804993	0.166095	1.346
GOTERM_MF_DIRECT	GO:0044822~poly(A) RNA binding	275	7.0549	0.000820243	Q90828, Q9H0A0, O60306, O60610, P78316, Q5XI69, P62752, Q8BMC4, P61765, Q7TMY8, O43390, Q96T37, Q6P5B0, Q8IUH3, Q96Q15, Q60631, Q9P2N5, Q04637, Q91VN6, D3ZHV2, Q9UKV3, Q8CFI7, B2RVL6, Q15061, Q17R09, Q5RAZ4, O00410, Q5TAX3, Q2KJJ0, Q9CZU3, Q14444, Q2YDF6, Q99P72, Q5RBN1, Q5ZLV4, Q0VC21, Q2KJJ5, Q99PV0, O95147, Q92804, P13667, Q05193, O35226, Q12788, Q6PCN7, P62832, Q6P2Q9, Q3SZ40, P53619, Q5ZMW3,…	3306	796	11243	1.17489	0.81915	0.157186	1.40762
GOTERM_MF_DIRECT	GO:0042802~identical protein binding	140	3.59159	0.00113621	Q9D8B3, P41240, Q99ME3, Q86TI2, P02454, Q15139, Q8AV57, P09034, P02458, P61765, Q8BPM0, Q3UEG6, Q02388, Q60631, P06400, Q6PST4, P21580, Q923E4, A2ASS6, Q64303, Q8IUH5, P13596, P16092, Q9JK66, P51111, Q0VBZ0, Q07912, P55200, Q8NER1, Q5T0D9, Q5KU39, Q5XI46, O88572, Q8IWJ2, Q8VEE0, O70546, Q05193, P12815, O35226, Q8IVE3, P48994, Q64565, Q13586, Q969H0, Q60613, Q8N157, P41541, O60260, Q60751, Q12933,…	3306	379	11243	1.25623	0.906445	0.193767	1.94485
GOTERM_CC_DIRECT	GO:0005770~late endosome	53	1.35967	0.00115241	Q99816, Q96QK1, Q9H9C1, Q5R9I3, P35670, O54924, Q8K245, Q5RC74, Q6PD24, Q13286, O02194, P61107, Q92622, Q8K4M9, Q5R602, O88763, Q91XL9, Q9XT50, A2AFS3, P0C0R5, Q2F7Z7, A4IFE4, A6QQP7, Q9EQH3, Q9H270, P51111, Q5RAL9, O75923, Q9BXW6, P56819, Q29611, Q99570, P63086, P49281, Q5KU39, Q99P75, Q6PDI5, Q7T163, Q6NYE7, P62836, P93043, Q6PFM9, Q7ZXB7, P07207, A5D796, P97432, Q63HQ0, Q91XD6, Q9UN37, Q5F3K4,…	3583	123	12322	1.48185	0.714464	0.0672636	1.82434
GOTERM_CC_DIRECT	GO:0005858~axonemal dynein complex	9	0.230888	0.00125841	Q9C0G6, M0R8U1, Q9P2D7, Q63164, Q8TD57, Q8VHE6, Q8WXX0, Q63170, Q96JB1	3583	10	12322	3.09512	0.745576	0.069506	1.99057
GOTERM_BP_DIRECT	GO:0050714~positive regulation of protein secretion	16	0.410467	0.00135347	Q60613, Q9CRA5, Q8VHQ7, O35303, Q96C24, Q3U2P1, Q9Z1M0, O35757, P29274, O14795, Q8R3S6, Q8HZQ5, P15311, Q2KIA5, Q92614, Q9Z1N9	3415	25	11648	2.18293	0.999756	0.810518	2.59888
GOTERM_CC_DIRECT	GO:0016020~membrane	829	21.2673	0.00150349	Q6P1A2, Q23983, P55088, Q8BPU7, P50408, Q8VHH5, Q7SY06, Q7ZU29, P97779, Q9ET78, P53621, Q8K4Q7, Q99L88, P34885, Q8BTV1, Q5ZL98, Q7ZW24, Q60631, Q9Z272, Q62862, Q04637, O35607, P46939, Q91VN6, Q7SXN5, O35604, Q9UGJ1, Q8BM54, Q32PR0, Q16739, Q8CFI7, Q6DGL2, Q925F3, Q64487, O35887, Q3UMY5, Q10472, Q10471, Q04609, Q2KJJ0, Q6P1C6, Q96L58, Q8K2C9, Q13451, A7MBL8, O35231, Q90419, Q94CF0, Q8VCX2, Q6PCN7,…	3583	2635	12322	1.08195	0.805149	0.0785217	2.3739
GOTERM_CC_DIRECT	GO:0030139~endocytic vesicle	29	0.743971	0.00151662	Q9UM54, Q8R550, P26990, P98158, Q8SQG7, Q925Q9, O35550, Q6PDI5, O60494, Q5R602, P81425, Q2PQA9, Q9N2I7, Q5R6J0, Q9Z0R4, P07207, Q01989, O94827, Q9I8D1, P98164, P18502, Q66T02, Q98TZ8, A6QQP7, Q9H270, Q58DS9, Q9TU53, Q9JLB4, O75923	3583	58	12322	1.71951	0.807915	0.075556	2.3944
GOTERM_BP_DIRECT	GO:0032456~endocytic recycling	17	0.436121	0.00192497	Q8CI71, O75154, Q68F67, O95219, Q9VQQ9, Q9HCE0, Q5R6Q2, Q5ZLD7, Q5RK19, Q8CHD8, Q5U316, P61107, Q94CF0, Q9V8K2, F1LSG8, Q3U1T9, P42566	3415	28	11648	2.07086	0.999993	0.860836	3.67689
GOTERM_BP_DIRECT	GO:0030335~positive regulation of cell migration	41	1.05182	0.00203163	Q5R4V2, Q90593, O60610, Q5ZHS1, Q5VZK9, Q13591, O35904, P26008, Q5R7J8, O60271, P09327, P02454, P70704, O70624, P35918, Q24322, Q6XBJ3, P07996, P07949, Q6GLR6, Q63787, O77680, P80204, Q60750, P97393, Q6PDN3, Q60751, Q8WND5, Q7TT37, Q2LC84, Q5SW75, G3V9H8, A1A5V9, Q6EDY6, O75131, P02469, Q28824, P23229, P26043, D3ZTD8, P63086	3415	91	11648	1.53675	0.999996	0.832057	3.87683
GOTERM_CC_DIRECT	GO:0043005~neuron projection	84	2.15495	0.00208782	P46940, Q5M7W5, Q17QU4, Q8R550, P18519, Q9Z0U4, Q91YD4, Q925Q9, P62138, P21271, Q13286, Q9R0N3, P09034, P12839, P12023, O55017, Q9WVC0, O94759, Q62083, Q9Z272, P35436, Q6PH08, Q9CPW4, G5E8K5, Q7TQE6, P20650, O60282, P60881, Q6AXT5, O89110, P28028, Q62962, Q7TMB8, Q5SVL6, Q9JK66, Q52KR2, P31596, Q9DAK2, Q62824, Q62077, Q792I0, Q29611, Q61879, Q12923, P97467, P47971, Q9Z0W1, Q99P72, Q96N67, Q5ZMV8,…	3583	217	12322	1.33123	0.896877	0.0981121	3.28217
GOTERM_MF_DIRECT	GO:0008092~cytoskeletal protein binding	23	0.590046	0.00217611	Q5FVG2, A2A2Y4, Q62083, O94887, Q9WV92, Q7YU29, G5E8K5, P29074, Q91ZU6, P35220, Q6GQN5, Q14315, Q8BM54, P13596, Q00963, Q9QXS1, Q9EP80, Q91VS8, P52963, Q8TDM6, P26043, Q792I0, Q63537	3306	43	11243	1.81903	0.989326	0.314995	3.69356
GOTERM_CC_DIRECT	GO:0030426~growth cone	42	1.07748	0.00231058	P46940, Q5R4V2, Q96N67, O54924, Q01406, P13595, O42254, Q60HG2, Q920R0, O09032, F1M3L7, Q6P0R8, P60764, O43390, P12023, Q15078, Q5T1M5, Q13586, Q5U2X5, Q05941, Q01989, Q923E4, Q6PH08, P37285, O55043, P08592, Q9CPW4, Q9JKF1, P46939, P60881, Q6GLC9, F1NY98, P13596, Q62384, Q52KR2, Q9VU84, Q62824, Q27991, Q3ZCF0, Q9R049, Q63796, Q61879	3583	95	12322	1.52041	0.919097	0.103562	3.62634
GOTERM_BP_DIRECT	GO:0030032~lamellipodium assembly	16	0.410467	0.00233763	Q9CRA5, Q5XI32, O55043, Q5VZK9, Q5XXR3, Q90YM8, Q9R0C8, Q62985, Q14155, Q7TMB8, Q5SNZ0, Q6EDY6, Q7L576, Q6RUV5, P16333, Q9ES46	3415	26	11648	2.09898	0.999999	0.834126	4.44825
GOTERM_MF_DIRECT	GO:0004713~protein tyrosine kinase activity	43	1.10313	0.00239834	Q00944, Q5U4C9, Q91YR1, Q9NR20, Q8WZ42, Q13948, P41240, P18475, Q13163, Q96PY6, Q8JG38, P54754, Q9FZ06, Q8AXY6, O15146, P54759, P35918, Q4KSH7, Q5U2X5, Q15375, Q9I7F7, P07949, Q62371, Q01887, A2ASS6, Q60750, Q03146, Q90891, Q62862, Q60751, Q571I4, P34925, P16092, Q91048, Q04912, P42679, P45985, P49760, O15164, Q07912, P47809, O73792, Q5MD89	3306	97	11243	1.50757	0.99329	0.319505	4.06344
GOTERM_MF_DIRECT	GO:0008565~protein transporter activity	33	0.846588	0.0027244	Q5R5M2, O54774, Q96QK1, Q14974, O35075, O14617, P22892, P25386, Q5ZIC8, Q5R4Q3, O35344, P62836, Q9Y6B7, Q8K2V6, Q0VCK5, Q92973, Q9EPL8, P41541, Q8CI04, O35643, F4KF65, P18484, Q8K0C1, O60763, Q9EQH3, Q9UI26, Q14746, P52303, Q80U44, Q9LDK9, Q5R7D0, Q10567, O00410	3306	70	11243	1.60323	0.996605	0.333757	4.60371
GOTERM_BP_DIRECT	GO:0007018~microtubule-based movement	44	1.12878	0.00297443	P37276, Q8BW94, Q28WQ1, Q90828, Q9C0G6, Q9ULI4, Q3V0Q1, Q62871, Q99PT9, P46871, P0C6F1, O35231, Q6PDL0, Q02224, M0R8U1, Q9FZ06, Q9US60, Q9NYC9, Q9D3S3, Q95LP1, Q91XQ0, Q8VHE6, B1AVY7, Q69Z23, O60282, Q96JB1, Q9P2P6, Q02241, P38650, Q9EQW7, Q96L93, Q9VB25, Q8IVF4, Q14204, Q9H1H9, D3YXS5, Q58G59, Q8TD57, O88658, Q4R628, Q7Z4S6, Q8TE73, Q29RT6, Q7ZXX2	3415	101	11648	1.48591	1	0.869003	5.62709
GOTERM_CC_DIRECT	GO:0048471~perinuclear region of cytoplasm	152	3.89944	0.00298941	Q32PZ3, Q61496, Q9HAU5, P35670, Q91ZX7, O42254, Q922B6, Q9R0N3, P14646, P61107, O02194, O00408, P22892, P19804, O43586, Q5R602, Q9NZ56, Q15078, Q9H2K2, Q64303, Q9XT50, Q9Y6R4, Q9H063, Q9H2B2, Q5R6Q2, Q63569, O35604, P16092, P09216, P09217, P42704, Q9JK66, Q498F0, P02469, Q10472, Q10471, Q9UM54, Q91YR1, P49281, P97467, Q8R5K2, Q01062, O60271, Q8VBT9, Q99MK2, Q7L576, P60764, Q6Y5D8, P53992, Q2PQA9,…	3583	429	12322	1.21849	0.961394	0.126806	4.66806
GOTERM_MF_DIRECT	GO:0005516~calmodulin binding	68	1.74448	0.00307367	P46940, Q9ULV0, Q01082, Q8BH16, O18696, P37397, Q63028, P21271, P63329, Q99L88, P79114, Q8UVC1, P53355, Q62261, Q15075, O43581, P16086, Q01989, A2ASS6, A2RUV9, O14795, Q13813, Q2HJF7, Q00168, Q05682, P15791, Q28824, Q2TL32, Q7TSH2, Q27991, Q3UQ44, Q61879, Q9UM54, Q8NER1, Q9H1D0, P49585, Q9N179, Q62915, Q8WZ42, A2AN08, B7YZV4, Q63421, Q05096, Q8BW96, P10587, Q6J8I9, O08796, P31424, P48994, Q9UKN7,…	3306	170	11243	1.36031	0.998364	0.347988	5.17924
GOTERM_CC_DIRECT	GO:0036156~inner dynein arm	7	0.179579	0.00316363	Q8BW94, Q9P2D7, Q63164, Q3V0Q1, Q8WXX0, Q63170, P0C6F1	3583	7	12322	3.43902	0.968073	0.128703	4.93372
GOTERM_CC_DIRECT	GO:0001726~ruffle	34	0.872242	0.00317137	P46940, Q9UM54, P26990, Q71LX4, P05094, Q9Y4G6, P09327, Q01406, Q6AY65, Q64261, Q920R0, P15311, P79114, P19804, Q7L576, P54939, Q6GM14, Q8C5L6, P70335, Q9I8D1, Q8MIT6, O55043, Q9JKF1, Q90YM8, Q14155, P52734, Q8HZQ5, Q7TMB8, Q5RB35, P49025, P26043, Q9JII1, Q62077, Q5FWK3	3583	74	12322	1.58009	0.968342	0.124358	4.94551
GOTERM_CC_DIRECT	GO:0016023~cytoplasmic, membrane-bounded vesicle	45	1.15444	0.00324885	Q8R4V0, Q9UM54, Q9D0K0, Q23983, Q6DFQ7, Q9H9C1, O15169, Q8SQG7, Q9D2V7, Q6PDI5, Q922B6, Q8JG38, P40826, O88902, Q9BZC7, Q29471, Q969N2, B0BNE5, O70624, P22182, P35918, P29066, P10079, Q9ESR9, Q6GUF4, Q810B6, A5D796, Q08DC7, Q09470, Q9I8D1, Q0VCK5, P37285, Q7ZWG9, Q03001, Q9XT50, Q91ZU6, Q6GNV5, B1WAZ6, P18484, Q6PB44, P16092, Q62941, Q5SNZ0, P57737, Q80XC3	3583	105	12322	1.47386	0.970907	0.12279	5.06341
GOTERM_BP_DIRECT	GO:0051016~barbed-end actin filament capping	7	0.179579	0.003314	Q91YR1, Q5XI32, F1M3L7, Q63028, Q07171, P26043, P09327	3415	7	11648	3.41083	1	0.869777	6.25003
GOTERM_MF_DIRECT	GO:0016887~ATPase activity	85	2.18061	0.00337544	Q9UPN3, Q5RKI1, Q9ULG1, Q63170, P0C6F1, P21271, P51532, Q60HG2, M0R8U1, Q9P2D7, Q63164, Q9UNQ0, Q56X76, Q9ESR9, Q9NYC9, Q01989, Q62083, O89016, Q4R4R0, P28288, Q69Z23, B1AVY7, Q96JB1, Q91ZW3, P38650, Q99323, Q9UKV3, D3ZHV2, Q9VB25, Q9QUL6, Q7ZU42, Q63HN8, P46461, Q7Z4S6, O55026, P37276, Q9H172, Q90593, Q9C0G6, Q9ULI4, F8WLE0, P54277, O60231, Q3V0Q1, Q9ULI0, P58389, P40692, P62198, Q9ER41, P46871,…	3306	221	11243	1.30799	0.999129	0.356218	5.67388
GOTERM_BP_DIRECT	GO:0006338~chromatin remodeling	33	0.846588	0.00341039	Q9JHD1, Q6PDG5, C3XRY1, Q6P9Z1, Q04887, Q9ULG1, P11387, Q9VEC3, Q6AXS3, Q9D864, P51532, Q8I8V0, Q61687, O00267, Q9JKP8, A2AJK6, Q6P3H7, Q5F3F2, Q9JJP6, P06876, P06400, Q9GZN1, Q80TZ9, Q9Y6J9, O60264, Q9C086, Q91ZW3, Q9NRL2, Q7KZ85, Q96T23, Q17GZ9, Q62901, Q9V3J8	3415	71	11648	1.58532	1	0.851501	6.42614
GOTERM_CC_DIRECT	GO:0036064~ciliary basal body	47	1.20575	0.00344416	Q5EAY8, Q9D0K0, Q5RHH4, Q4VBD2, Q96NB1, E9PY46, Q8NFJ9, A7MBP4, Q9UG01, Q8QZT2, P83829, O88902, P15311, O15078, Q8NHV4, Q8BS45, O35594, Q6A070, Q8BPM0, Q80T11, Q9R1K9, Q9UPZ9, Q8CDK2, Q9P2S5, Q6GN70, Q86VV8, Q8N157, Q8C6G1, A6N6J5, P23258, A8CVX7, F1MDL2, Q92834, Q6GL74, Q149C2, Q6PB44, Q5XIN3, Q4GZT3, Q8HZQ5, Q9Y4F4, Q9JKU3, Q8CGZ2, Q8BND3, Q4JL91, Q059U7, Q9CWF6, Q8K2G4	3583	111	12322	1.45616	0.976489	0.125356	5.36002
GOTERM_CC_DIRECT	GO:0031901~early endosome membrane	36	0.923551	0.00356232	O95405, Q07496, P32019, Q5T0T0, D3ZGS3, Q8K4K5, O14964, Q2KHV6, Q3UR97, Q5XIE5, P61107, Q0V8S0, Q5R602, Q15075, Q4V899, P42566, Q6P4T1, O14756, Q5ZLY5, A8WFR0, Q8AXU9, Q92783, O75165, O95219, B1AVY7, Q9Y5W8, Q9Y2I7, Q9Z2D1, Q5REB9, Q96L93, Q58DS9, Q8N4V1, Q80U44, Q6RUV5, Q80Y17, Q5RDC1	3583	80	12322	1.54756	0.979332	0.125204	5.53904
GOTERM_CC_DIRECT	GO:0005886~plasma membrane	671	17.214	0.00360584	Q9H2J7, P46940, Q8WNR0, Q6NYY9, G3UYX5, P55088, Q90828, Q8BPU7, Q8QGW7, Q8IDX6, Q7TSV3, Q66H42, O54824, Q9ET78, P55196, O75762, P18907, Q8NB66, Q99L88, Q8BJ56, Q16820, P29066, P70031, O95876, O02667, Q60631, Q5FVG2, Q07075, O95980, Q8INF0, O35607, P55199, Q8BH48, P46939, Q9Y5F3, O35604, Q8BM54, Q1JPA0, Q80ZF8, Q925F3, Q07912, Q9SF09, Q8NH64, Q5FVF4, Q99572, Q9ES46, Q86WA9, Q04609, Q8NER1, P55067,…	3583	2126	12322	1.08541	0.98029	0.122684	5.60489
GOTERM_BP_DIRECT	GO:0016477~cell migration	50	1.28271	0.00362097	F1M7Y5, Q9R1C7, Q8R550, Q8BPU7, B5DF89, Q5VZK9, P26008, P41240, Q925Q9, O43847, Q9R0C8, P11584, P54754, Q04666, O43586, Q5U2X5, Q07075, Q9CPW4, Q9D1D6, B1AY13, P09217, Q91048, Q5SNZ0, Q0VBZ0, P02468, P02469, O88307, Q9VU84, Q07912, Q62077, Q29611, Q8R5K2, A6QP16, P41743, Q4H4B6, P35918, P07996, Q9CRA5, Q9UPU5, Q14517, Q8CG08, Q6EDY6, Q27874, Q14185, Q92614, P42679, Q6RUV5, O75400, Q06AU7, O35413	3415	119	11648	1.43312	1	0.843765	6.80982
GOTERM_MF_DIRECT	GO:0019206~nucleoside kinase activity	8	0.205233	0.00376153	Q7ZV79, Q68FP8, Q7SYM0, Q9D2H2, Q9R088, Q96M32, Q9Y6K8, Q5TCS8	3306	9	11243	3.02292	0.999612	0.36997	6.30318
GOTERM_BP_DIRECT	GO:0006897~endocytosis	65	1.66752	0.0038657	A8WG21, Q8R550, P98157, A7Z056, O35303, Q3UHJ0, Q925Q9, Q9JKY5, O35550, Q91ZX7, Q2KHV6, Q9P6R1, Q5ZLL1, Q5XIE5, Q62763, Q566W7, Q15075, O43586, Q9QYP1, P12023, P29066, Q5T1M5, Q5U2X5, Q810B6, P98164, Q8AXU9, Q68F67, O95219, Q9UBG0, P18484, O35604, O88307, Q07912, Q9P2R3, A0FGR8, Q29611, Q9UM54, O95405, Q5RFW0, Q8R5K2, O88572, Q8CHU3, Q502I9, Q05193, Q2KIA5, Q94CF0, Q8IVI9, Q9UNH6, P56941, P22770,…	3415	163	11648	1.36015	1	0.839528	7.25382
GOTERM_CC_DIRECT	GO:0032587~ruffle membrane	26	0.667009	0.00393447	Q9UM54, Q91YR1, Q9UPN3, P26990, Q3UTQ8, O60610, Q9R0Z9, P26008, Q9JKY5, P97321, P15311, F1M3L7, Q9EQX4, Q5R959, P54939, Q8C5L6, Q9HB21, Q2PFN5, Q5FVG2, Q9I8D1, Q4V920, Q6GLK2, Q8HZQ5, D3ZHV2, Q6RUV5, Q9NSN8	3583	53	12322	1.68707	0.986229	0.129104	6.10078
GOTERM_CC_DIRECT	GO:0030659~cytoplasmic vesicle membrane	46	1.18009	0.00412412	Q99P75, Q8R550, Q9ULV0, Q5T0T0, Q69ZN7, Q6P1C6, Q91YD4, Q925Q9, Q9BXS5, Q8VBT9, A6H8H2, O35231, Q60HG2, Q3UR97, Q5XIE5, P61107, P25386, Q80TJ1, Q9P2K9, Q9NZ56, Q9UNH6, Q6DIV6, Q5U2X5, E9PTT0, Q6GLR7, Q6P4T1, O60344, O94759, O60343, A8WFR0, Q4V920, Q8IUH5, Q9NZM1, Q6AXT5, A6QQP7, Q9WU70, P51111, Q925F3, Q3UMR0, O88658, Q07912, Q10567, P53676, O75923, O13395, P56819	3583	109	12322	1.45133	0.988804	0.130973	6.38587
GOTERM_CC_DIRECT	GO:0005681~spliceosomal complex	49	1.25705	0.00440894	Q5NVD0, Q9EPH8, Q5ZIQ3, Q80SY5, O60306, Q9CZU3, Q6DJI9, O60231, Q99PV0, Q7ZUG0, Q5R5X0, A7SD85, Q8W034, Q66II8, Q15382, O43390, Q5RBI5, Q5R628, Q9JKL7, Q6P2Q9, Q06AA4, Q3ZBE5, Q7ZV80, Q8CFQ3, Q6P4T2, Q08C72, Q5ZMW3, Q63413, O94906, Q6DID3, O75643, Q9D361, Q96I25, O70279, F1LNJ2, Q91VN6, Q8IWZ8, Q9BZJ0, Q5RCP3, P62315, Q02040, Q5ZJ85, Q9CWL8, Q17R09, Q52KN9, B2RY56, Q9NW13, Q8BTI8, Q66J74	3583	118	12322	1.42807	0.991796	0.135452	6.81245
GOTERM_BP_DIRECT	GO:0043001~Golgi to plasma membrane protein transport	19	0.487429	0.00484459	O08654, Q9UPN3, Q9CRA5, Q01082, Q8IWJ2, G5E8K5, Q9VQQ9, Q8NFJ9, Q9EQW7, D3ZHV2, Q9QUL6, Q13439, Q9H1H9, Q62261, Q9V8K2, P46461, Q9CWF6, Q5R5U1, Q29RR0	3415	35	11648	1.8516	1	0.881188	9.00986
KEGG_PATHWAY	hsa04144:Endocytosis	27	0.692663	0.00521743	O95405, Q99816, Q96QK1, O75154, Q14161, O14964, Q05193, P41743, P41439, Q9Y2X7, Q15075, P07949, P42566, Q9NYI0, Q92783, P54652, Q9Y6D6, O95219, O60282, Q2M389, Q9UN37, Q6DN90, Q9BYG4, Q9H7P6, Q96P50, Q96PU5, Q8N6T3	1524	55	5060	1.62992	0.999891	0.999891	8.46973
GOTERM_MF_DIRECT	GO:0005509~calcium ion binding	185	4.74602	0.00537518	P54357, P46940, Q9UPN3, Q6NTL4, P98157, P98158, Q1LWG4, Q9R0N8, P49620, Q63170, Q91ZX7, O34940, P42325, O60494, O18738, Q9Z0T6, P10079, Q15078, O43581, P98160, P16086, Q8BYI6, O94759, Q6V0K7, P98164, Q3U435, O81916, A2ASS6, Q9Z173, Q8VHQ7, Q8BFR2, Q9Y6T7, Q5ZQU0, Q7TN88, Q9H2B2, Q925U4, Q9Y5F3, Q5R4U9, A6QQP7, A8K855, D3ZHV2, Q7SXF6, O35887, Q9GKR6, Q6NYZ6, P70610, Q5THR3, Q07722, Q62381, P97467,…	3306	534	11243	1.17818	0.999987	0.464206	8.89077
GOTERM_CC_DIRECT	GO:0031430~M band	11	0.282196	0.00553984	Q14192, Q01082, A2ASS6, Q8WZ42, Q27874, Q62261, P97432, G4SLH0, P16157, Q8C8R3, O01761	3583	16	12322	2.36432	0.997615	0.162726	8.48838
GOTERM_CC_DIRECT	GO:0030665~clathrin-coated vesicle membrane	11	0.282196	0.00553984	Q5R5M2, Q9UM54, Q9I8D1, P52303, P22892, Q68F67, Q9LDK9, O35643, Q6GM14, Q9JKY5, Q9JME5	3583	16	12322	2.36432	0.997615	0.162726	8.48838
GOTERM_BP_DIRECT	GO:0031529~ruffle organization	11	0.282196	0.00590923	Q7TMB8, P26990, Q6EDY6, Q3ZCL5, Q5VZK9, Q7L576, Q6RUV5, P42346, Q90YM8, Q6AY65, Q9HB21	3415	16	11648	2.34495	1	0.911647	10.8839
GOTERM_BP_DIRECT	GO:0001731~formation of translation preinitiation complex	16	0.410467	0.00606334	A7RSH7, Q4G061, Q6PFQ2, A7RWP6, A7SK48, Q5PPG7, A7SGZ5, A7SMR1, Q61211, Q2GTM8, A7RM20, Q7ZV34, Q0ZB76, Q4G009, A5DHL9, A7SKE9	3415	28	11648	1.94905	1	0.903119	11.1521
GOTERM_MF_DIRECT	GO:0004693~cyclin-dependent protein serine/threonine kinase activity	16	0.410467	0.00624668	Q9UQ07, P21127, Q3UTQ8, Q5ZKN1, Q14AX6, Q3MJK5, Q5R754, A4IIW7, B5DE93, P49336, P23572, Q64261, C0RW22, Q00537, Q15078, Q9UPZ9	3306	28	11243	1.94331	0.999998	0.497073	10.2601
GOTERM_MF_DIRECT	GO:0030515~snoRNA binding	16	0.410467	0.00624668	Q12460, Q9P4X3, O74835, P78316, Q8BHB4, Q3B8Q1, Q2KJJ5, Q9H583, Q8VCY6, Q7SY48, Q9UNX4, Q641W3, P25635, Q12788, Q8R3N1, Q15269	3306	28	11243	1.94331	0.999998	0.497073	10.2601
GOTERM_CC_DIRECT	GO:0032040~small-subunit processome	22	0.564392	0.00669825	Q12460, Q9P4X3, O74835, Q6NVS5, P78316, Q8BHB4, Q2KJJ5, Q68CQ4, Q9H583, Q9BVJ6, Q8VCY6, A7MB10, Q14690, Q5M7P5, Q7SY48, Q9UNX4, P25635, Q12788, Q28IV8, Q640M1, Q8R3N1, Q15269	3583	44	12322	1.71951	0.999328	0.188384	10.1758
GOTERM_BP_DIRECT	GO:0006891~intra-Golgi vesicle-mediated transport	19	0.487429	0.00707023	Q9WVB1, P53619, Q23983, Q66HV4, Q8CIE6, Q9UP83, Q13948, Q8CI04, Q9BL02, Q9UEU0, Q5ZIK9, Q9QXK3, P53621, Q14746, Q9VFB7, Q9QUL6, Q68FP9, P46461, O35142	3415	36	11648	1.80016	1	0.922934	12.8858
GOTERM_BP_DIRECT	GO:0030705~cytoskeleton-dependent intracellular transport	13	0.333504	0.00709003	Q9ULI4, B1AVY7, P46871, O60282, Q9P2P6, P79114, Q96L93, Q9FZ06, Q9VB25, Q9H1H9, D3YXS5, O88658, Q9US60	3415	21	11648	2.11147	1	0.911743	12.9195
GOTERM_BP_DIRECT	GO:0007205~protein kinase C-activating G-protein coupled receptor signaling pathway	13	0.333504	0.00709003	Q60613, O08560, Q62083, Q9R1C6, Q80UP3, P49620, Q9Y6T7, P29274, Q91ZX7, Q9EP80, P31424, Q13255, O75912	3415	21	11648	2.11147	1	0.911743	12.9195
GOTERM_BP_DIRECT	GO:1900026~positive regulation of substrate adhesion-dependent cell spreading	13	0.333504	0.00709003	Q9Z206, P46109, P14211, Q6EDY6, O55043, Q5VZK9, O70624, Q14185, Q6RUV5, P60764, Q9H7D0, Q14155, P28028	3415	21	11648	2.11147	1	0.911743	12.9195
GOTERM_CC_DIRECT	GO:0005622~intracellular	226	5.79785	0.00739066	B2RTY4, Q8VHH5, O54824, Q96JC1, Q8CEE6, Q95YJ5, P10114, Q9DGG6, P34885, Q63603, P29066, Q9Y6J8, Q8INF0, Q96SB8, O14795, Q9NXZ2, Q8BM54, Q8K4R4, Q6DGL2, Q96PQ6, Q6P9R2, O00410, Q07722, Q8R367, Q5KU39, Q8IWJ2, Q99P72, Q27245, A7MBL8, Q9VEU6, P41743, P00491, Q9D9K3, A8MXY4, P60764, Q9NS68, Q4KSH7, P62836, Q00968, Q9BZ29, Q99MK9, Q8BZN6, Q6V0I7, P07207, A5WW21, Q92783, Q76NI1, A8MTY0, P27600, Q62985,…	3583	675	12322	1.15143	0.999685	0.200673	11.1704
GOTERM_CC_DIRECT	GO:0005913~cell-cell adherens junction	66	1.69318	0.0081183	O14562, P46940, A2VDZ9, Q32PZ3, Q9UPN3, Q5ZIQ3, Q01082, Q9D8B3, Q9VXE5, Q9CPV4, Q9Y6E0, Q63028, P37397, P35220, P55196, P15311, A7MBC2, P28828, Q62261, Q63603, P28827, P16086, P42566, Q6A028, Q99MZ8, Q5ZHP5, Q04637, B7ZC77, Q58DN4, Q13813, D3ZHV2, Q05682, A2APV2, Q78PY7, Q8CGZ2, Q62825, P26043, A0FGR8, Q5FWK3, Q9UM54, Q91YR1, Q9Z340, Q6P996, Q99P72, Q8CHU3, Q05096, Q8BVQ5, P46109, Q9QXS1, Q4H4B6,…	3583	172	12322	1.31962	0.999858	0.21296	12.2044
GOTERM_CC_DIRECT	GO:0016282~eukaryotic 43S preinitiation complex	12	0.30785	0.00811964	A7SMR1, A7RSH7, Q4G061, Q6PFQ2, A7RWP6, Q2GTM8, A7RM20, A7SK48, Q0ZB76, A7SGZ5, A5DHL9, A7SKE9	3583	19	12322	2.17201	0.999858	0.208015	12.2063
GOTERM_MF_DIRECT	GO:0019901~protein kinase binding	92	2.36018	0.00831608	P46940, Q96J94, Q96KP1, O15169, Q8BWC0, Q96EY1, P83741, B5DF45, Q93794, Q7ZZC8, P61765, O88664, Q15382, A2RRU1, Q15078, D4A055, Q60631, Q08DC7, P35436, Q90623, A2ASS6, Q64303, O35643, P46939, P18484, Q6PB44, Q91WG5, P09216, P09217, Q3UMT1, Q9JK66, P52303, Q9QUL6, P18293, Q923I8, Q80Y17, Q5ZJH7, Q10567, Q02874, Q62077, Q61532, P63086, P97467, Q9JHD1, Q8WZ42, Q7SYE0, Q8K4K5, P70196, Q8CIN9, Q61288,…	3306	249	11243	1.25652	1	0.581115	13.4344
GOTERM_BP_DIRECT	GO:0061512~protein localization to cilium	12	0.30785	0.00868081	Q3UGF1, A8WGF4, A6N6J5, O75154, Q3URV1, Q8BI79, E9PY46, Q8BND3, Q7Z4L5, Q3SYG4, Q8NFJ9, Q8CHD8	3415	19	11648	2.15421	1	0.940273	15.5923
KEGG_PATHWAY	mmu04921:Oxytocin signaling pathway	13	0.333504	0.00886555	P70335, Q9CQ19, Q6PDN3, O35904, Q91YD4, Q5RJF7, Q8BW96, Q91WG5, Q3UMT1, O08796, P18293, P05627, Q9DBR7	1524	21	5060	2.05537	1	0.999576	13.9858
GOTERM_BP_DIRECT	GO:0007016~cytoskeletal anchoring at plasma membrane	8	0.205233	0.00919179	O46037, P15311, Q9WV92, Q71LX4, O18738, P54939, P35220, Q9Y4G6	3415	10	11648	2.72867	1	0.941304	16.4342
GOTERM_MF_DIRECT	GO:0004004~ATP-dependent RNA helicase activity	38	0.974859	0.00927324	Q9H2U1, Q5RKI1, Q15477, B2RR83, Q61496, O60231, Q5XI69, Q7S2N9, Q8NDG6, Q6P5D3, Q6DRI7, Q80Y44, Q56X76, Q62780, Q3SZ40, Q6P158, Q9Y6V7, Q6P4T2, Q8K4L0, Q63413, Q3B8Q1, O75643, Q9H8H2, Q9CWX9, Q9BUQ8, F1LNJ2, Q91VN6, Q9NUU7, Q3MHU3, Q9NXZ2, Q4TVV3, Q17R09, Q9CWU0, Q9NVP1, Q5XH91, Q8JHJ2, Q6GVM6, Q5ZJF6	3306	89	11243	1.45202	1	0.603291	14.8665
GOTERM_CC_DIRECT	GO:0031982~vesicle	31	0.79528	0.00944066	Q17QU4, Q9D8B3, Q9DCK3, Q62915, Q75V66, P07314, Q62871, Q9UEU0, P42892, Q920R0, Q9R0N3, P15311, F1M3L7, P42893, P97874, Q8K3Z0, P23359, Q2PQA9, G3V7P1, P37285, Q4PZA2, P60881, A8WGF7, O35604, Q9H7P6, P09217, Q9JM13, Q9DAK2, Q3ZCF0, Q60928, P50399	3583	70	12322	1.52299	0.999967	0.232317	14.0549
GOTERM_CC_DIRECT	GO:0045169~fusome	7	0.179579	0.00952666	Q7KRY7, P37276, O18405, Q00963, P18502, Q9VJE5, Q7KN62	3583	8	12322	3.00914	0.99997	0.229047	14.174
GOTERM_BP_DIRECT	GO:0006887~exocytosis	34	0.872242	0.00958325	Q6NYY9, Q96C24, P16157, O54924, Q9UPT5, Q7SXP0, O54922, Q8K4K5, Q8R3S6, Q8NB66, P61765, Q80TJ1, Q9V8K2, O43581, Q9US60, Q9Z1N9, Q5G268, Q6P4T1, Q8VHQ7, Q7TN83, Q9Y6D6, Q08470, Q8K400, Q9H2B2, P60881, Q8VCL5, Q9WU70, Q80Y17, Q642F4, Q62825, Q27991, Q792I0, P70610, Q61879	3415	78	11648	1.48677	1	0.940151	17.0738
GOTERM_BP_DIRECT	GO:0050968~detection of chemical stimulus involved in sensory perception of pain	6	0.153925	0.00979122	Q8BLA8, O75762, Q8NER1, Q6RI86, Q9UHC3, Q7Z020	3415	6	11648	3.41083	1	0.935852	17.4117
GOTERM_BP_DIRECT	GO:0008360~regulation of cell shape	35	0.897896	0.00993017	Q00944, Q9R1C7, Q8R550, O60610, Q9WV92, Q9R0Z9, Q925Q9, P11584, P09327, Q9P6R1, Q5ZLL1, P13607, P49614, P15311, P79114, F1M3L7, Q62763, Q7L576, Q8CIB5, P35918, Q8C6G1, A1L1K4, P16621, Q90YM8, P27600, P52734, Q8HZQ5, Q7TMB8, Q5RB35, O75400, Q4LDD4, Q27991, P26043, P20072, Q61879	3415	81	11648	1.47382	1	0.930373	17.6367
GOTERM_BP_DIRECT	GO:0050821~protein stabilization	43	1.10313	0.00993379	Q99835, Q8R5K2, Q96EY1, Q3UHJ0, P61023, Q9JKY5, Q9BZE4, Q5ZJK8, P14211, P61765, F7BJB9, Q9UBV2, G3V7P1, Q9YHD3, Q969H0, Q06831, Q99MK9, Q63787, Q68FQ0, P40337, O60260, Q5R9H4, Q8CI04, Q05655, Q9WV89, Q3UM29, Q9QYU1, Q6N069, Q92997, Q9NQG7, Q5R4J9, Q9JK66, Q5R637, P24369, O57429, Q9BXJ9, Q3UJD6, Q9XT06, P82471, Q9DBR4, Q8C8R3, D3Z902, Q9H4B6	3415	104	11648	1.41025	1	0.92227	17.6426
GOTERM_BP_DIRECT	GO:0048280~vesicle fusion with Golgi apparatus	7	0.179579	0.00995286	O60763, O35623, P41541, P25386, Q642F4, Q9UEU0, Q7SXP0	3415	8	11648	2.98448	1	0.914314	17.6734
GOTERM_BP_DIRECT	GO:0045616~regulation of keratinocyte differentiation	7	0.179579	0.00995286	P70335, Q8MIT6, P17431, Q28021, Q6YHK3, Q8R422, M3TYT0	3415	8	11648	2.98448	1	0.914314	17.6734
GOTERM_BP_DIRECT	GO:0032922~circadian regulation of gene expression	19	0.487429	0.0100539	Q32Q86, Q923E4, P70288, P97784, Q9Z0W1, P18519, P11387, Q03164, P62138, P82808, Q61818, P07174, P27889, Q5ZLL1, O57429, Q923I8, P29375, P55200, Q52I78	3415	37	11648	1.75151	1	0.908066	17.8367
GOTERM_CC_DIRECT	GO:0005791~rough endoplasmic reticulum	15	0.384813	0.010586	P08592, Q9Z0W1, Q9D8V0, Q09332, P15848, P07174, Q5VV42, P61107, O70624, Q91YQ5, Q5R4Q3, P50430, Q9H9S5, P12023, Q9JJP6	3583	27	12322	1.91057	0.999991	0.245843	15.6281
GOTERM_BP_DIRECT	GO:0060384~innervation	11	0.282196	0.0106114	G3V9H8, P50211, P31644, Q52KR2, Q8IWU6, A2AJK6, P70193, Q9Z1N9, O14795, P07949, P63138	3415	17	11648	2.20701	1	0.911646	18.7316
GOTERM_CC_DIRECT	GO:0070062~extracellular exosome	497	12.7501	0.010988	P46940, P50408, Q9Z2U1, Q5RBR7, P53621, P18907, D3ZTX0, O88664, P81628, Q60631, Q07075, P21580, O54975, Q8AXU9, Q9Y6J9, Q08834, Q5ZQU0, A2RUV9, P46939, O35604, Q2KIM0, Q5T011, Q1JPA0, Q64487, Q5FVF4, Q6NT99, Q86WA9, Q10471, Q04609, Q8BP47, Q13591, Q5R830, Q6Q0N0, Q13451, P27612, O35231, Q05193, P41743, P60764, P53714, Q10741, Q68FL6, Q5XI32, Q8BK64, Q9Z1T2, Q91X17, P37235, Q6PDN3, Q8C079, Q8BGQ7,…	3583	1571	12322	1.08796	0.999994	0.248703	16.1738
GOTERM_BP_DIRECT	GO:0010501~RNA secondary structure unwinding	27	0.692663	0.0111211	Q9H2U1, Q5RKI1, Q61496, Q7S2N9, Q6DRI7, Q80Y44, Q56X76, Q62780, Q3SZ40, Q9Y6V7, Q8K4L0, Q63413, Q3B8Q1, Q9H8H2, Q9CWX9, Q9BUQ8, Q91VN6, Q9NUU7, Q9QZ81, Q9NXZ2, Q4TVV3, Q9CWU0, Q9NVP1, Q8JHJ2, Q5XH91, Q6GVM6, Q5ZJF6	3415	59	11648	1.56089	1	0.913945	19.5418
GOTERM_MF_DIRECT	GO:0017048~Rho GTPase binding	17	0.436121	0.0111869	P70335, Q8BZN6, Q86VI3, O60610, A2AF47, Q9VXE5, Q62829, Q9JKF1, O01761, M3TYT0, A2APV2, P49025, O60879, Q63603, Q8BPM0, Q28021, Q3UQ44	3306	32	11243	1.80667	1	0.655505	17.6632
GOTERM_MF_DIRECT	GO:0019904~protein domain specific binding	48	1.2314	0.0112824	F1M7Y5, Q9WVB1, P46940, Q14974, P14270, P35601, Q61999, Q9QXE7, O14964, Q6AY65, P41743, A5YKK6, P15311, P61765, Q9Z2E1, Q80Y83, Q0V8S0, P42346, Q9JJP6, Q8R0K9, P15702, Q60631, Q5FVG2, Q62083, Q63787, Q923E4, Q3ZCL5, Q6DID3, P92177, Q9JKF1, P97479, P60881, Q9UN37, Q5DU31, P09217, Q9H270, Q60698, Q9EP80, Q9UNN5, Q8CGZ2, P28476, Q17QZ4, P16333, P26043, O35413, Q155Q3, Q792I0, Q8R317	3306	119	11243	1.37175	1	0.64231	17.8004
GOTERM_MF_DIRECT	GO:0017137~Rab GTPase binding	48	1.2314	0.0112824	Q3UYK3, Q92609, Q9ULV0, Q9D0K0, Q8TBP0, Q2T9Q1, O75154, Q9Z0W1, O35303, Q96C24, Q9CXF4, Q9VQQ9, P21271, A1A5B6, Q8K4K5, Q920R0, Q2KIA5, P22892, Q8BM85, Q28C33, Q3U1T9, Q810B6, O60343, Q8VHQ7, Q9H2M9, Q96HU1, A2AWA9, Q3U0J8, B1AVY7, Q8K400, Q69ZJ7, O14795, P07174, Q8CHD8, P50398, Q9NQG7, Q5ZK62, Q96L93, Q9QUL6, Q9JM13, Q9WU70, Q6RUV5, Q3UMR0, Q80Y17, Q80XC3, P53676, Q9P2R3, Q8BPN8	3306	119	11243	1.37175	1	0.64231	17.8004
GOTERM_CC_DIRECT	GO:0005769~early endosome	77	1.97537	0.0114119	Q99816, Q7ZVM1, Q96QK1, Q9UPV9, Q9H9C1, Q8K245, O35550, Q5RC74, Q13286, P61107, Q92622, Q5R602, Q15075, Q6GM14, Q5T1M5, Q8WUH2, Q7Z3J2, Q5XIQ4, Q810B6, P49754, B1AVY7, Q5R6Q2, Q6AXT5, Q6PB44, A4IFE4, Q9Y5W8, A6QQP7, G3V9H8, Q9EQH3, Q9H270, Q96L93, Q9VB25, Q8N4V1, Q9Y2G3, Q5R7Q3, O88307, Q9P2R3, Q5RDC1, O75923, Q29611, P04274, P63086, O95405, Q8R4V0, Q5KU39, P49281, Q8TBP0, O88572, Q5R7J8, D3ZGS3,…	3583	208	12322	1.2731	0.999996	0.251843	16.7456
GOTERM_MF_DIRECT	GO:0005198~structural molecule activity	32	0.820934	0.0116028	O46037, Q66JI9, Q8CIE6, Q9WV92, Q9N179, Q7YU29, Q63028, P16157, P35220, Q59I72, Q9Y4G6, P53621, Q99L88, Q68FD5, O75161, P12839, O35142, O61491, Q66HV4, A1L1K4, Q5R416, Q03427, P45437, Q5TZA2, B7ZC77, F6P3G4, Q5ZIK9, Q9QXK3, Q8I0G5, P12036, Q13884, Q9NSN8	3306	73	11243	1.49076	1	0.637017	18.2594
GOTERM_CC_DIRECT	GO:0030018~Z disc	31	0.79528	0.011889	Q9CQ19, Q8WZ42, P16157, P05094, O54960, Q5RBA4, P63329, Q9ET78, Q14192, P14646, O02194, Q9H987, Q9TTH8, P16086, Q5XI32, A2ASS6, Q90623, Q03001, G5E8K5, G4SLH0, A1ZA47, Q696W0, Q91ZU6, O14974, Q5R4U9, Q99323, Q14315, P51868, Q8C8R3, Q9ES46, Q9DBR7	3583	71	12322	1.50154	0.999998	0.255819	17.3848
GOTERM_BP_DIRECT	GO:0007030~Golgi organization	36	0.923551	0.0126168	Q6NYY9, Q6GN29, Q2T9Q1, Q9VXE5, Q8TF62, O35231, Q15139, P97874, Q68FD5, P20483, P98199, Q5RFM4, P98198, Q5ZK10, Q7KN62, Q9VC57, Q9CRA5, O55043, P41541, Q8CF97, Q8CI04, Q9Y6D6, Q6GNT7, Q80TV8, Q5ZLW3, Q3UM29, Q14155, O60763, Q14746, P51111, P49025, Q92614, Q14789, Q80XC3, Q06AU7, P46461	3415	85	11648	1.44459	1	0.932031	21.875
GOTERM_BP_DIRECT	GO:0015031~protein transport	163	4.18163	0.0126678	Q99816, O54774, Q9ULV0, Q9Y2D4, Q8CIE6, Q9D8B3, Q80TL7, Q96KP1, Q5RBL6, O35550, Q9D2V7, Q7ZU29, P02454, Q3UR97, O60494, P61107, D3ZTX0, P61765, E9PAV3, P22892, P25386, Q9NZ56, Q5RFM4, P29066, O35344, Q3U1T9, Q7Z3J2, Q8R5L3, Q9EPL8, Q8R0G9, Q9P2N4, O00562, Q8BH48, Q6AXT5, Q8WU76, Q9QUL6, P59235, Q6PFX9, Q792I0, Q99P75, Q5KU39, P26990, Q7ZVB1, Q9EPK7, Q5R7R6, Q2HZX7, Q9UPT5, Q3SWS9, Q9Y4G2, O88902,…	3415	476	11648	1.168	1	0.926441	21.9535
GOTERM_CC_DIRECT	GO:0033290~eukaryotic 48S preinitiation complex	12	0.30785	0.0133576	A7SMR1, A7RSH7, Q4G061, Q6PFQ2, A7RWP6, Q2GTM8, A7RM20, A7SK48, Q0ZB76, A7SGZ5, A5DHL9, A7SKE9	3583	20	12322	2.06341	1	0.277354	19.3239
GOTERM_CC_DIRECT	GO:0019898~extrinsic component of membrane	36	0.923551	0.0135565	A8WG21, Q9WV92, Q9N179, Q9R0N8, Q96C24, Q709C8, Q8VBT9, Q2KHV6, Q3SWS9, O35678, Q95218, P15311, P41439, F1MA98, Q91VS8, Q566W7, Q9BZE9, Q9UNH6, Q6VNB8, O35242, Q5FVG2, A2A2Y4, O94887, Q8VHQ7, O95219, P29074, Q5ZHN3, Q8BX70, Q8BM54, Q8HZQ5, Q6ZS30, P52963, Q5R803, P26043, A1Z713, Q8R431	3583	86	12322	1.43959	1	0.275691	19.5831
GOTERM_CC_DIRECT	GO:0032588~trans-Golgi network membrane	17	0.436121	0.0142521	Q9UP83, F7D3V9, Q9XT50, Q9UPM8, P35670, Q9BXS5, Q5R6Q2, Q8K4K5, Q6AY65, Q05096, Q9EQW7, Q14746, Q9H1H9, Q80Y17, Q10567, Q4V899, Q9Y6B7	3583	33	12322	1.77162	1	0.282505	20.4839
GOTERM_CC_DIRECT	GO:0005875~microtubule associated complex	25	0.641355	0.0148851	Q01989, Q5M7W5, P37276, Q28WQ1, P12613, P92177, P16621, P42207, P49356, Q9UDT6, Q24133, P23572, O00423, Q15061, A7S338, Q9W596, Q6P0R8, Q9VJE5, O88658, Q8I8U7, Q9V3J8, O97125, Q9US60, Q7KN62, H2QII6	3583	55	12322	1.56319	1	0.287959	21.2953
GOTERM_BP_DIRECT	GO:0032436~positive regulation of proteasomal ubiquitin-dependent protein catabolic process	20	0.513084	0.0153718	Q2VJ60, Q9Z1K5, Q9CR50, Q9R1A8, O60260, Q5ZLL1, Q5RF77, Q3U5C7, P17439, Q9JK66, Q96MT3, Q80UV9, Q7M767, Q6IMX7, Q925F3, Q6PFJ9, Q9V3J8, Q9P2G1, Q8K2G4, Q7KN62	3415	41	11648	1.66382	1	0.953521	26.0059
GOTERM_BP_DIRECT	GO:0007010~cytoskeleton organization	36	0.923551	0.0154031	Q9R1C7, Q9UPN3, Q8R550, Q01082, Q04887, O60610, Q9VXE5, Q9WV92, O95425, Q91X43, Q9R0Z9, A6QP16, Q63028, P16157, Q925Q9, P97779, A6NIX2, P41743, O02194, Q6Y5D8, Q6AX73, P70335, Q28092, Q5XI32, Q8C6G1, Q03001, Q91ZU6, P52734, Q13813, O46385, Q810W7, A2APV2, Q14185, Q6RUV5, O75400, Q8NEN9	3415	86	11648	1.42779	1	0.949154	26.0516
GOTERM_BP_DIRECT	GO:1904355~positive regulation of telomere capping	9	0.230888	0.0157025	D3ZBE5, Q9H2K2, O54992, Q9Y6R4, Q6PFX9, Q3UES3, Q8TDX7, Q4KSH7, P63086	3415	13	11648	2.36135	1	0.947412	26.4875
GOTERM_MF_DIRECT	GO:0004721~phosphoprotein phosphatase activity	29	0.743971	0.0161779	A4IFW2, Q8CHP8, P58466, P62138, Q66KM5, P63329, Q5M821, Q9BRF8, O55082, Q6DI37, P28828, Q9UNH5, B1AUH1, Q9JIM4, P20650, P18052, Q84K11, Q5SW75, Q6PB44, Q0P594, Q9ESS0, Q8K4T5, Q6NVE9, A1L1R5, Q5I085, Q64487, P49596, Q6NT99, Q9DBR7	3306	66	11243	1.49428	1	0.743241	24.5554
GOTERM_CC_DIRECT	GO:0030131~clathrin adaptor complex	13	0.333504	0.0165683	Q5R5M2, Q0VCK5, P52303, P22892, Q9LDK9, Q10567, P53676, Q9BXS5, O35643, Q9NZ52, P18484, Q9JME5, Q9Y6B7	3583	23	12322	1.94379	1	0.309697	23.4153
GOTERM_BP_DIRECT	GO:0006470~protein dephosphorylation	41	1.05182	0.016679	Q15678, Q12923, A4IFW2, P23468, Q86BN8, P58466, P62138, P63329, Q5M821, P35832, Q9W0G1, Q9BRF8, O55082, P28828, P20483, Q641Y6, P28827, B1AUH1, Q9Y6J8, Q90623, Q9JIM4, P29074, P16621, Q06190, P20650, P18052, O14974, Q9Y216, Q5SW75, Q6PB44, Q0P594, Q9ESS0, Q8K4T5, Q5SRY7, A1L1R5, Q6NVE9, Q64487, Q80Z30, P49596, Q6NT99, Q9DBR7	3415	101	11648	1.3846	1	0.952066	27.8926
GOTERM_MF_DIRECT	GO:0004725~protein tyrosine phosphatase activity	38	0.974859	0.0167483	Q15678, Q12923, A4IFW2, Q63475, Q8CHP8, P23468, Q86BN8, Q5R7J8, P18433, O95147, Q4R6N0, Q8JHZ8, Q86V88, P35832, Q9W0G1, O88902, O55082, P28828, P20483, Q9UNH5, P28827, Q6YI48, O88488, B1AUH1, Q9JIM4, P29074, P16621, P18052, Q9Y216, Q5SW75, Q6PB44, Q9ESS0, Q5REB9, Q9Z2D1, Q8K4T5, A1L1R5, Q64487, Q6NT99	3306	92	11243	1.40467	1	0.741746	25.3076
GOTERM_CC_DIRECT	GO:0005765~lysosomal membrane	85	2.18061	0.0167955	O54774, Q96QK1, Q9TTU3, Q8QGW7, P98158, O57579, Q8BWC0, Q91YD4, Q9BXS5, O14617, Q1LWC2, Q6AY20, Q91ZX7, Q96JC1, Q13286, Q8BFQ6, O60494, P61107, A3KMV5, Q6GPQ3, A7SGF0, Q6NUT3, Q15382, Q5R602, O43581, Q9ESR9, Q810B6, O94759, Q07075, P98164, Q8R5L3, P49754, Q66H95, A2AFS3, O75165, Q9VCR7, Q2F7Z7, P80109, O35604, Q32PR0, Q9EQH3, Q9H270, Q29504, Q9QUL6, Q9P2R3, P53676, Q10567, Q8K1X1, Q9BXW6, Q29611,…	3583	236	12322	1.23863	1	0.308045	23.6973
GOTERM_BP_DIRECT	GO:0000209~protein polyubiquitination	42	1.07748	0.0168612	Q5T0T0, Q2VJ60, B5DF89, Q86Y13, Q28FC1, Q9JJ31, Q14997, A7SE05, B5DF45, P70196, Q5RF77, E9Q735, Q7TMY8, P55786, Q6PCN7, Q6UWE0, Q9Z255, Q15386, Q9P2G1, Q969H0, Q5XIQ4, Q9H2K2, Q9Z1K5, Q8BH75, Q17RB8, O60260, A2VDP1, Q13951, Q8IWV8, Q9JK66, Q80UV9, Q5SRY7, Q96PU5, Q5SWK7, Q6PFX9, Q3UES3, Q9NZS9, Q925F3, Q6PFJ9, Q9ES00, Q63HN8, Q9R049	3415	104	11648	1.37745	1	0.949392	28.1519
GOTERM_BP_DIRECT	GO:0007411~axon guidance	50	1.28271	0.017647	Q8R5K2, Q01082, Q9ULI4, O73874, P18519, Q9Z0W1, P18433, P11584, P13595, A6YP92, Q9W0G1, P54754, Q00963, P15311, P23359, Q2PQA9, Q24322, Q15078, P50549, Q9HCK4, P07207, Q7JQ32, Q1LVF0, Q01887, P81900, P18502, P92177, G5E8K5, P16621, Q80UG2, O60282, P34925, Q00174, Q07889, P07174, Q13813, A5D7I4, O00339, P13596, P41164, P02468, P92208, P02469, Q6RUV5, O55005, Q924Z9, Q27991, Q9DBR4, D3ZTD8, Q61879	3415	128	11648	1.33236	1	0.952029	29.2603
GOTERM_BP_DIRECT	GO:0045921~positive regulation of exocytosis	11	0.282196	0.0176792	Q01989, Q99P75, P62168, Q8VHQ7, P61765, Q9WU70, Q96C24, Q80TJ1, Q80TV8, Q8K400, Q9Z1N9	3415	18	11648	2.0844	1	0.948208	29.3053
GOTERM_CC_DIRECT	GO:0010008~endosome membrane	46	1.18009	0.0177033	Q99816, A8WG21, O54774, Q92609, Q96QK1, Q5KU39, P26990, Q9UHD2, Q9TTU3, Q8BWC0, O14617, Q9ULC3, Q5ZLD7, Q8CIN9, Q66L58, Q05096, Q9H3E2, Q9Y4G2, Q5U316, O60494, Q9BZC7, Q94CF0, A3KMV5, A2QW93, Q4V899, Q9ESR9, G3V7P1, Q9NZ52, P07949, Q810B6, A8WFR0, P49754, O75165, Q5RK19, G3V9H8, Q9EQW7, Q9EQH3, Q5ZK62, Q9Y2I7, Q498F0, Q62941, Q29504, Q9H1H9, Q9TU53, Q9P2R3, Q5RAL9	3583	117	12322	1.35209	1	0.31662	24.8146
GOTERM_BP_DIRECT	GO:0016310~phosphorylation	88	2.25757	0.0178347	Q7ZV79, Q9R1C6, Q3UTQ8, Q80UP3, P49620, Q29577, Q8K183, P83741, Q8CEE6, Q64261, P54754, Q9D2H2, Q8JG38, Q8K4Q7, P34885, P54759, Q5SY16, Q15375, Q5U2X5, Q9Y4A5, P70335, Q01887, Q64303, Q69ZM6, G4SLH0, Q571I4, O35607, Q501V0, P28028, P16092, Q49GP3, Q80XP9, Q8BKX6, Q4JL91, Q07912, Q9R088, P47809, Q21029, O73792, Q5MD89, Q6P9R2, Q61532, Q5U4C9, Q7SYM0, Q9UIJ7, P0C605, P11387, Q96M69, O35904, Q4G3H4,…	3415	244	11648	1.23014	1	0.945426	29.5225
GOTERM_MF_DIRECT	GO:0003774~motor activity	32	0.820934	0.0178561	Q9UM54, Q8BW94, Q9ULV0, B2RTY4, Q3V0Q1, Q62871, P0C6F1, P21271, Q05096, Q6PDL0, Q9Z1N3, P10587, P79114, Q17LW0, Q6PCJ1, Q9QZZ4, P35748, Q9UKN7, Q01989, Q9NYC9, Q9I8D1, Q91XQ0, Q8VHE6, Q23979, Q69Z23, P97479, Q60LV4, Q99323, Q6DFL0, Q92614, Q3ZCF0, Q61879	3306	75	11243	1.451	1	0.751093	26.748
GOTERM_MF_DIRECT	GO:0004697~protein kinase C activity	11	0.282196	0.0180546	F1M7Y5, P41743, P09216, P09217, Q15139, P34885, Q16975, Q05655, A8KBH6, Q8K1Y2, A7MBL8	3306	18	11243	2.07826	1	0.742325	27.0034
KEGG_PATHWAY	mmu00970:Aminoacyl-tRNA biosynthesis	9	0.230888	0.0184711	Q8BP47, Q9Z1Q9, Q8CGC7, Q9WUA2, Q8BGQ7, Q8BU30, Q8BMJ2, Q99MN1, Q68FL6	1524	13	5060	2.29861	1	0.99998	27.0517
GOTERM_BP_DIRECT	GO:0001778~plasma membrane repair	8	0.205233	0.0189149	A6QQP7, Q9R0N3, Q69ZN7, Q27991, Q9NZM1, O43581, O75923, Q61879	3415	11	11648	2.48061	1	0.950555	31.0143
GOTERM_BP_DIRECT	GO:0045056~transcytosis	8	0.205233	0.0189149	Q96QK1, O60763, Q9EQH3, P98158, P41541, P25386, P61023, Q9VQQ9	3415	11	11648	2.48061	1	0.950555	31.0143
GOTERM_MF_DIRECT	GO:0102391~decanoate--CoA ligase activity	8	0.205233	0.0192303	Q9JID6, Q7ZYC4, Q9QUJ7, P41216, O88813, P33121, Q8LPS1, Q9CAP8	3306	11	11243	2.4733	1	0.752264	28.4987
GOTERM_CC_DIRECT	GO:0015629~actin cytoskeleton	55	1.41098	0.0200808	P46940, Q6PCM2, O95425, P35525, Q9UJZ1, P37397, Q5XHY5, P35220, E7F211, O43182, Q8K430, Q14192, P15311, Q9H987, Q8NHR9, Q9Y5X5, P53355, Q9NZ56, Q9EQX4, Q80T11, Q6XBJ3, Q921U8, Q9WVC0, P11497, Q90623, Q9CPW4, B7ZC77, P55199, P60881, Q8HZQ5, D3ZHV2, Q05682, Q2HJF3, Q9ET47, Q61879, O46037, Q91YR1, Q59I72, Q9Y4G6, Q92547, Q802G6, Q15542, Q9Y6D9, Q03001, Q5R416, A1ZA47, Q9JKF1, Q91ZU6, Q5TZA2, O14974,…	3583	145	12322	1.30445	1	0.345601	27.6682
GOTERM_BP_DIRECT	GO:0010634~positive regulation of epithelial cell migration	14	0.359159	0.0209214	Q5FVG2, Q12794, P09216, Q9R1S8, Q9CYL5, Q04887, Q14185, Q9H4G4, Q9H7D0, O35607, Q80TV8, P05627, Q62077, P09327	3415	26	11648	1.8366	1	0.961072	33.7063
GOTERM_BP_DIRECT	GO:0043086~negative regulation of catalytic activity	14	0.359159	0.0209214	Q90623, O14974, Q86VP6, E9Q4Z2, Q5BK32, Q13286, O00763, O43390, Q6IMX7, Q9Y6J0, Q8N5D0, P97536, Q29611, Q9DBR7	3415	26	11648	1.8366	1	0.961072	33.7063
GOTERM_CC_DIRECT	GO:0031252~cell leading edge	22	0.564392	0.0212226	P46940, F1M7Y5, Q5FVG2, Q5VZK9, Q03001, A1ZA47, Q3UHJ0, P23258, Q9JKF1, P05094, P11584, Q99323, P41743, P09217, Q6EDY6, Q5SNZ0, Q4H4B6, Q6P0R8, Q8CGZ2, O54988, O08815, Q5FWK3	3583	48	12322	1.57622	1	0.355931	29.0024
GOTERM_CC_DIRECT	GO:0032154~cleavage furrow	22	0.564392	0.0212226	Q9WVC0, O75154, Q96RW7, O95425, A1L0Y5, Q6PDN3, O00562, Q9V4P1, Q8K2J0, Q6AXT5, A7MBL8, D3YXG0, Q14141, Q8CHD8, Q99323, O46385, Q28824, O43586, Q27991, P26043, P15702, Q61879	3583	48	12322	1.57622	1	0.355931	29.0024
GOTERM_MF_DIRECT	GO:0005085~guanyl-nucleotide exchange factor activity	45	1.15444	0.0213704	Q6NTN5, Q6NTL4, Q96PE2, Q8BPU7, Q9Y2L1, Q96N67, Q62818, Q96HP0, Q9R0C8, Q9NZN5, A6H8H2, Q920R0, Q91VS8, Q63603, Q8R0S2, O95714, Q3U1T9, P41111, Q9BZ29, Q9Z0R4, Q8BZN6, O94827, Q8CIQ7, Q9HCU5, A2AF47, O55043, Q9Y6D6, Q92834, Q9UI10, Q07889, Q69ZJ7, Q14155, Q6ZPE2, P52734, Q9Z206, Q9NQG7, P54100, Q8R1A4, A2AWP8, Q8N103, O60229, Q14185, Q3UMR0, Q9H7D0, Q5ZIH2	3306	114	11243	1.34242	1	0.777008	31.1467
GOTERM_BP_DIRECT	GO:0008361~regulation of cell size	12	0.30785	0.022108	P54100, P15311, Q86VI3, Q5SVL6, P97393, Q6RUV5, Q8N5D0, Q5ZMV8, A7RT29, P26043, Q9R0C8, Q8R0K9	3415	21	11648	1.94905	1	0.964863	35.251
GOTERM_BP_DIRECT	GO:0032968~positive regulation of transcription elongation from RNA polymerase II promoter	12	0.30785	0.022108	Q5ZLM0, Q6P5M2, Q5EA53, Q4U0S5, Q04870, Q7KZ85, Q6DEU9, Q6P2Y1, P55199, Q9Y5B9, Q920B9, Q4QR29	3415	21	11648	1.94905	1	0.964863	35.251
GOTERM_CC_DIRECT	GO:0042734~presynaptic membrane	23	0.590046	0.0222525	Q60613, Q05941, Q62083, P35436, Q09470, Q01062, Q6PH08, Q8IUH5, Q62915, Q9Z0U4, Q68F67, P60881, P29274, Q6GLC9, Q8NB66, O00408, Q9EP80, Q4H4B6, P47191, P31596, O43581, O00222, E9PTT0	3583	51	12322	1.55093	1	0.364278	30.1859
GOTERM_MF_DIRECT	GO:0035091~phosphatidylinositol binding	33	0.846588	0.0223188	Q8R4V0, A8WG21, Q8NER1, O88808, Q86WG5, P50607, Q9JKY5, Q502I9, Q2KHV6, Q96RG2, Q9H3E2, Q8CEE6, Q3UR97, Q566W7, Q6GPD0, Q9UNH6, Q96QT6, O89032, Q6P4T1, Q9D3S3, A6N6J5, Q5R807, O95219, O00562, B1AVY7, O08684, Q5TCZ1, Q9Y5W8, Q96L93, Q5SNZ0, Q9Y2I1, Q8BND3, A0FGR8	3306	79	11243	1.42058	1	0.780717	32.2904
GOTERM_CC_DIRECT	GO:0005794~Golgi apparatus	250	6.41355	0.02254	O54774, Q8CIE6, Q8QGW7, B5DF89, P98158, Q1LWG4, P82094, Q8CEE6, O00408, D3ZTX0, Q8BYI6, Q9Y4A5, Q60631, P98164, Q8IUH5, Q08834, Q6GNT7, Q8BH48, O14795, Q7SXN5, O35604, D3ZHV2, Q498F0, Q8N4V1, Q6PFX9, Q925F3, Q9VJE5, O35887, Q10472, O00410, Q10471, Q86WA9, Q5KU39, P26990, Q66GQ5, Q8IWJ2, P0C605, Q9Z0W1, Q5RBN1, Q6DBY9, Q09326, O35231, Q05193, Q8VCX2, Q4V899, Q10142, Q10741, P39098, Q9CRA5, Q66HV4,…	3583	770	12322	1.11656	1	0.362735	30.513
GOTERM_CC_DIRECT	GO:0005929~cilium	79	2.02668	0.0226492	P49819, P50607, Q63170, Q99PT9, P0C6F1, Q9UG01, Q8QZT2, P61107, Q8BYM7, Q8UVC1, O70624, O35594, Q9R1K9, Q9UPZ9, Q95LN2, Q9UQ07, Q9NUQ9, Q4G0X9, Q86UK5, Q3SYG4, Q69Z23, Q6PB44, Q3UGF1, Q9Y4F4, B2RY50, Q5R637, Q5PPV2, Q9JKU3, Q66KE9, Q9DAK2, Q8K1X1, Q5M9P8, Q9JII1, Q9CWF6, Q9PVV4, Q99835, Q8BW94, O88808, Q5RHH4, Q4VBD2, E9PY46, Q3V0Q1, Q8BI79, Q63421, E7FKV8, A7MBP4, Q0VCN3, P83829, A4Q9E5, Q5T655,…	3583	220	12322	1.23492	1	0.358979	30.6368
GOTERM_BP_DIRECT	GO:0042384~cilium assembly	60	1.53925	0.0228539	Q8NFJ9, Q9ULC3, Q9UG01, Q96PY6, Q9P2K1, Q8JG38, Q8CJ99, O15078, O35594, Q6XBJ3, Q9UPZ9, Q8R0K9, Q5TB80, O95876, O88278, P53488, Q69ZM6, Q96ST8, Q3SYG4, Q92834, Q3UGF1, Q9JKU3, Q8CGZ2, Q4R628, Q5M9P8, Q059U7, Q9CWF6, Q9PVV4, Q5R573, Q5RHH4, A1L0Y5, Q96NB1, E9PY46, F1R4Y7, P0CI65, Q2HZX7, D3ZGS3, A7MBP4, A4Q9E5, P83829, A2VE45, Q8BS45, O15439, Q8NEZ3, Q9UNH5, Q6GN70, Q8N157, A8WGF4, A6N6J5, Q8N0X2,…	3415	160	11648	1.27906	1	0.965964	36.2046
GOTERM_BP_DIRECT	GO:0032956~regulation of actin cytoskeleton organization	18	0.461775	0.0234027	P70335, Q01989, P97467, Q9H299, Q9R0Z9, Q62829, Q05655, Q9JKY5, Q91ZX7, M3TYT0, P15311, Q5SNZ0, Q27874, Q80Y83, P42346, Q28021, Q15078, Q155Q3	3415	37	11648	1.65932	1	0.966019	36.8976
GOTERM_BP_DIRECT	GO:0035556~intracellular signal transduction	97	2.48846	0.0241927	F1M7Y5, B2RTY4, P49620, Q3MHZ2, Q9UPR0, Q8K2J0, P83741, Q8NB66, Q15139, P34885, Q9NZ56, Q9UPZ9, Q9Y6J8, P70335, Q8INF0, Q924I2, Q8AY68, P80204, Q9Y6R4, Q9Y6T7, O55164, O14795, Q91WG5, Q810W7, P09216, P09217, Q6ZN54, Q6P9R2, Q07722, P35368, Q9NZN5, A7MBL8, Q9VEU6, Q9Y4G2, P41743, Q8K3Z0, P25455, Q5RCK5, Q8K1Y2, Q99MK9, Q5R9A7, O55043, Q9NP71, Q9JM52, P27600, Q62985, Q14155, Q92997, P49025, Q5R495,…	3415	275	11648	1.20309	1	0.967224	37.8827
GOTERM_CC_DIRECT	GO:0043209~myelin sheath	44	1.12878	0.0242778	P38657, P26990, Q90593, P49819, Q99P72, P68372, Q5NVR2, Q29577, P13595, P85515, P23709, Q05193, P18907, P15311, P61765, P09034, Q68FD5, P19804, P12839, P62836, P16086, Q9WVC0, P48721, P05631, Q68FQ0, P54652, Q9ER34, P60881, K0J107, P50398, P13596, Q8HZQ5, Q9QUL6, P12036, Q6R748, Q62824, Q9DCT2, Q3ZBD7, Q9XT06, P26043, P50399, P00918, P00919, Q63537	3583	113	12322	1.33909	1	0.374181	32.4595
GOTERM_BP_DIRECT	GO:0016485~protein processing	30	0.769625	0.0245414	Q3SX23, Q8C9W3, O43847, Q9UG01, P48053, P42892, Q13286, O15072, Q5JRX3, O02194, P42893, O88763, Q10741, Q98943, Q63415, P30430, Q9Z1M0, A2RUV9, Q4PZA2, P25723, P70677, Q3SZ71, Q96SM3, Q9JKU3, Q5PQY6, Q10068, P79331, Q9H9S5, Q99572, Q29611	3415	71	11648	1.4412	1	0.96632	38.3128
GOTERM_CC_DIRECT	GO:1990111~spermatoproteasome complex	6	0.153925	0.0250704	F1R2X6, Q14997, F1MKX4, Q5SSW2, Q6NRP2, Q3T112	3583	7	12322	2.94773	1	0.37864	33.3303
GOTERM_CC_DIRECT	GO:0072357~PTW/PP1 phosphatase complex	6	0.153925	0.0250704	Q90623, Q5I085, Q5ZMV7, P62138, O14974, Q9DBR7	3583	7	12322	2.94773	1	0.37864	33.3303
GOTERM_BP_DIRECT	GO:0032532~regulation of microvillus length	6	0.153925	0.0259843	Q8HZQ5, P15311, Q9ES64, Q9Y6N9, P09327, A6H742	3415	7	11648	2.92357	1	0.970245	40.0629
GOTERM_BP_DIRECT	GO:0006620~posttranslational protein targeting to membrane	6	0.153925	0.0259843	Q9D8B3, D3ZHV2, Q8VHE0, Q5ZHP5, Q5R4Q3, Q5R660	3415	7	11648	2.92357	1	0.970245	40.0629
GOTERM_CC_DIRECT	GO:0036464~cytoplasmic ribonucleoprotein granule	9	0.230888	0.0260335	P46940, Q6GLC9, Q9EPH8, Q6RUV5, P47826, Q9JKF1, Q28021, Q6GVM6, M3TYT0	3583	14	12322	2.2108	1	0.38491	34.3742
GOTERM_MF_DIRECT	GO:0005262~calcium channel activity	33	0.846588	0.0269626	Q8BLA8, Q9UBN4, Q8NER1, Q9H1D0, Q8IZS8, Q8BWC0, Q91YD4, Q9QUQ5, Q9I8C7, E7FKV8, O35119, Q5RJF7, Q7Z4N2, O75762, O00408, P48994, Q9Z0T6, Q7Z020, O55017, Q8IVV2, O88427, O94759, Q6RI86, P35436, O62852, Q6ZUT9, Q7TN88, C8YR32, Q49SH1, O54701, O81078, Q4GZT3, Q9HCF6	3306	80	11243	1.40282	1	0.83137	37.6369
GOTERM_BP_DIRECT	GO:0035774~positive regulation of insulin secretion involved in cellular response to glucose stimulus	9	0.230888	0.0273386	Q8BLA8, Q6RI86, Q923E4, Q9JK66, P55809, Q2PQA9, P29066, P80109, Q5R4U9	3415	14	11648	2.19268	1	0.973265	41.6626
GOTERM_BP_DIRECT	GO:0061028~establishment of endothelial barrier	9	0.230888	0.0273386	Q8HZQ5, P15311, O00408, Q01062, P14270, Q01063, Q95N27, P26043, P62836	3415	14	11648	2.19268	1	0.973265	41.6626
GOTERM_BP_DIRECT	GO:0007009~plasma membrane organization	9	0.230888	0.0273386	Q6V0I7, Q00963, Q01082, G5E8K5, Q62261, Q9V8K2, Q2PZL6, Q9Z1M0, Q9V4P1	3415	14	11648	2.19268	1	0.973265	41.6626
GOTERM_BP_DIRECT	GO:0008088~axo-dendritic transport	9	0.230888	0.0273386	P37276, Q96JI7, P08592, P37285, P51111, Q9W596, P12839, Q21049, P12023	3415	14	11648	2.19268	1	0.973265	41.6626
GOTERM_CC_DIRECT	GO:0000127~transcription factor TFIIIC complex	5	0.128271	0.0273766	Q8R2T8, Q9D8P7, Q9Y5Q9, Q12789, Q8WUA4	3583	5	12322	3.43902	1	0.395219	35.8044
GOTERM_BP_DIRECT	GO:0006888~ER to Golgi vesicle-mediated transport	39	1.00051	0.0273907	Q01082, Q8CIE6, B5DF89, Q2T9Q1, Q9Y2L5, P16157, Q5RBL6, Q9UEU0, Q7SXP0, P53621, Q5U316, Q8BH52, P25386, Q08379, P53992, Q5RFM4, O35142, Q02388, Q66HV4, Q9HCU5, Q9UP83, O35623, P41541, Q8CI04, Q3U2P1, Q5ZIK9, Q13813, O60763, Q14746, Q14204, P51111, Q9Y5U9, Q642F4, Q14789, Q63617, Q5RBH9, Q06AU7, Q05AS9, Q8N6T3	3415	98	11648	1.35737	1	0.971367	41.7233
GOTERM_BP_DIRECT	GO:0008380~RNA splicing	68	1.74448	0.0274471	Q9R1C7, Q9EPH8, Q5ZIQ3, Q80SY5, Q69YN4, Q5R5X0, Q5R5W2, Q13523, Q8W034, Q16629, Q7ZV80, Q8R3N6, Q08C72, Q96ST2, O94906, O95905, Q6DID3, Q9CWX9, Q29RZ2, Q91VN6, F1LNJ2, Q5RCP3, P62315, Q62384, Q9UKV3, Q3US41, Q0VD23, B2RY56, Q5R4F5, Q9NW13, Q5RAZ4, Q5NVD0, Q4AE70, Q9CZU3, Q6DJI9, O60231, B5DE93, Q9JLI8, Q99PV0, Q7ZUG0, A7SD85, Q9H0G5, Q5RDT5, Q5RBI5, Q9JKL7, Q5R628, Q4KLU2, Q6P2Q9, Q8CFQ3, Q6P4T2,…	3415	186	11648	1.24697	1	0.969436	41.7889
GOTERM_BP_DIRECT	GO:0043161~proteasome-mediated ubiquitin-dependent protein catabolic process	47	1.20575	0.0276764	B5DF89, Q86Y13, Q28FC1, Q14997, O15169, Q9Z2U1, Q6P6Z0, P62198, Q8VHH5, Q8BZZ3, Q9QXE7, Q9BX70, P58544, Q5F418, Q3U487, Q8CIN9, Q7TPL3, P27612, O73817, Q5T124, Q7ZU99, O35226, Q99MK2, Q5R649, Q5E9J6, Q9Z255, Q4KMA2, O88761, D3Z8N4, P29066, Q5ZK10, Q58DA0, Q923E4, Q9VFP2, O60260, Q9DBH0, Q920M9, Q0P594, Q9JK66, A4IFG2, Q5SRY7, Q96PU5, P54725, Q5SWK7, Q9UNN5, Q9NZS9, Q9ES00	3415	122	11648	1.31401	1	0.968163	42.0552
GOTERM_BP_DIRECT	GO:0090004~positive regulation of establishment of protein localization to plasma membrane	11	0.282196	0.0276774	F1M7Y5, P41743, Q8HZQ5, P26990, P15311, Q80XP9, Q8N608, Q2PQA9, Q6Q629, P09327, A6H742	3415	19	11648	1.97469	1	0.965941	42.0564
GOTERM_CC_DIRECT	GO:0005813~centrosome	121	3.10416	0.0278036	Q66GS9, Q90828, Q8BVV7, Q62871, Q6GQN5, Q8QZT2, Q96PY6, P14646, Q4V8A2, Q5R5N8, Q90623, Q8VHQ7, Q68FQ0, Q9UPS8, P23258, Q9H063, Q9UGJ1, Q5SVL6, Q15061, A8K8P3, Q2TL32, Q8R5K2, B2RX88, Q01063, Q9R1A8, Q5ZMV8, O35231, Q8NHV4, Q8BS45, Q9UNH5, Q3UGM2, Q86VV8, Q3U3T8, Q8N157, A6N6J5, Q92785, P92177, Q80TV8, Q921G8, Q02241, Q5XIN3, Q9EQW7, Q5SRY7, Q60698, Q9H1H9, Q9UPV0, Q8BMI4, Q8BND3, Q9P2H3, Q3ZCF0,…	3583	355	12322	1.17217	1	0.394965	36.2529
GOTERM_MF_DIRECT	GO:0004115~3',5'-cyclic-AMP phosphodiesterase activity	9	0.230888	0.0278191	P14646, O00408, P14270, Q01063, Q9Y233, O18696, B7YZV4, Q9VJ79, Q63421	3306	14	11243	2.18622	1	0.831652	38.5784
GOTERM_BP_DIRECT	GO:0006110~regulation of glycolytic process	5	0.128271	0.0282193	P07207, Q91WG5, Q8VIP2, O95905, O35552	3415	5	11648	3.41083	1	0.96597	42.6811
GOTERM_BP_DIRECT	GO:0042551~neuron maturation	5	0.128271	0.0282193	P06400, G3V9H8, Q9JK66, Q6ZQ88, P07949	3415	5	11648	3.41083	1	0.96597	42.6811
GOTERM_BP_DIRECT	GO:0006909~phagocytosis	21	0.538738	0.0283612	Q9VU68, O46037, Q23983, P12613, Q8BPU7, A1L1K4, P45437, Q32PV0, P97479, P29274, Q9VRP9, Q8I0G5, P54100, Q92622, Q8WVM8, P53714, Q07171, Q8I8U7, O43581, P46461, Q03017	3415	46	11648	1.55712	1	0.964338	42.8436
GOTERM_CC_DIRECT	GO:0005930~axoneme	38	0.974859	0.0284839	Q5M7W5, Q5T2S8, Q5RHH4, Q8BI79, E9PY46, Q5R9I3, Q8NFJ9, Q3UY96, Q99PT9, Q9UG01, Q68FP8, Q8QZT2, A4Q9E5, Q3SYS4, M0R8U1, Q8BYM7, O88763, O95876, Q0V9R4, Q9NYC9, Q9WVC0, Q4G0X9, Q8N0X2, A6N6J5, Q8VHE6, Q149C2, P0C0R5, Q8IYW2, Q5XIN3, B2RY50, Q9JKU3, Q8BND3, Q9JII1, Q8TE73, Q8K2G4, Q99570, Q80Y75, Q7ZXX2	3583	96	12322	1.36128	1	0.397481	36.9615
GOTERM_MF_DIRECT	GO:0004095~carnitine O-palmitoyltransferase activity	5	0.128271	0.0285266	P32198, Q5U3U3, Q60HG9, Q2KJB7, P97742	3306	5	11243	3.40079	1	0.830336	39.3461
KEGG_PATHWAY	nve03013:RNA transport	6	0.153925	0.0291181	A7SMR1, A7RSH7, A7RWP6, A7RM20, A7SK48, A7SKE9	1524	7	5060	2.84589	1	0.999997	39.3433
GOTERM_MF_DIRECT	GO:0004714~transmembrane receptor protein tyrosine kinase activity	21	0.538738	0.0292342	Q01887, Q60750, Q03146, Q60751, Q01973, Q25197, P18475, D2IYS2, P34925, P16092, P54754, G3V9H8, Q8JG38, P0CY46, Q8AXY6, O15146, P35918, Q5MD89, O73792, Q62371, P07949	3306	46	11243	1.55253	1	0.829094	40.1048
GOTERM_BP_DIRECT	GO:0007507~heart development	61	1.56491	0.0292489	P98158, Q63ZT8, P04258, Q8BSQ9, Q9P2K1, M0R8U1, Q8BZ32, A2RRU1, Q06831, O60344, A2ASS6, P80204, Q62862, O35643, Q00174, O89110, B2RY50, P52303, Q9JKU3, Q10567, O73792, P63086, Q61879, P97467, Q5T2S8, Q04887, Q01062, E9PY46, O70546, Q13163, P30051, Q8CIV7, P42892, P46109, Q4U0S5, Q99MQ1, P42893, Q3URV1, Q9Z2E1, P40417, O43435, Q6DEU9, P17431, Q90891, Q8VHE6, Q9BQ70, Q4PZA2, P35555, P0C0T2, Q13480,…	3415	165	11648	1.26098	1	0.965811	43.8502
GOTERM_CC_DIRECT	GO:0030992~intraciliary transport particle B	15	0.384813	0.0307759	Q5R573, Q5RHH4, A7MBP4, Q149C2, Q0VCN3, Q9UG01, P83829, Q5XIN3, A2VE45, Q9Y366, Q9JKU3, O35594, Q8BS45, Q9P2H3, A4IHR1	3583	30	12322	1.71951	1	0.416872	39.2947
GOTERM_BP_DIRECT	GO:0007169~transmembrane receptor protein tyrosine kinase signaling pathway	23	0.590046	0.0308729	Q8N157, Q60750, Q03146, Q60751, P41240, Q01973, Q25197, P09324, P54754, G3V9H8, P0CY46, Q0VBZ0, P42679, O15146, Q07912, P35918, P40417, Q5MD89, Q5U2X5, Q62371, P07949, Q9VCA8, Q9I7F7	3415	52	11648	1.50864	1	0.969846	45.6487
GOTERM_BP_DIRECT	GO:0051973~positive regulation of telomerase activity	12	0.30785	0.0327304	Q8K5C0, D3ZBE5, O15381, Q8K2X3, Q5R637, O54992, Q9Y6R4, Q6PFX9, Q8TDX7, Q9XT06, Q4KSH7, P63086	3415	22	11648	1.86046	1	0.973991	47.6387
GOTERM_BP_DIRECT	GO:0006605~protein targeting	12	0.30785	0.0327304	Q9EPN1, Q5RKH6, Q9WVJ4, Q62083, Q9UPV9, Q9NQG7, Q9EP80, Q9P785, Q5R651, O88307, Q9WV89, Q95209	3415	22	11648	1.86046	1	0.973991	47.6387
GOTERM_CC_DIRECT	GO:0034704~calcium channel complex	10	0.256542	0.0330145	Q9UBN4, Q2HJF7, O62852, P14270, Q01063, P15791, P58389, Q9QUQ5, E7FKV8, O35119	3583	17	12322	2.02295	1	0.434586	41.4953
GOTERM_CC_DIRECT	GO:0005852~eukaryotic translation initiation factor 3 complex	10	0.256542	0.0330145	A7SMR1, A7RSH7, P61222, Q4G061, Q6PFQ2, A7RWP6, A7RM20, Q0ZB76, A7SGZ5, A7SKE9	3583	17	12322	2.02295	1	0.434586	41.4953
KEGG_PATHWAY	mmu05016:Huntington's disease	16	0.410467	0.0332217	Q8BW94, P70288, Q91XQ0, Q3V0Q1, P08775, Q8VHE6, Q69Z23, P0C6F1, P56391, O89110, P70677, Q8BH52, Q8CFI7, Q60520, Q68FD5, Q9DCT2	1524	32	5060	1.6601	1	0.999992	43.5378
GOTERM_MF_DIRECT	GO:0048365~Rac GTPase binding	12	0.30785	0.0334199	P46940, Q7TMB8, Q920R0, Q8R1A4, Q3UTQ8, F1M3L7, Q7L576, Q96N67, Q9JKF1, D3ZGS3, Q3UQ44, Q92997	3306	22	11243	1.85497	1	0.860223	44.4132
GOTERM_BP_DIRECT	GO:0043623~cellular protein complex assembly	8	0.205233	0.034043	Q924S5, P14270, Q8K0H5, Q9ES64, O15169, Q9Z2E1, Q9Y6N9, Q12933	3415	12	11648	2.27389	1	0.976045	49.003
GOTERM_BP_DIRECT	GO:0016973~poly(A)+ mRNA export from nucleus	8	0.205233	0.034043	Q5REG6, B1AZI6, Q6NX12, Q1RMS5, B0KWH8, Q8CHP0, Q5JVF3, Q7ZU29	3415	12	11648	2.27389	1	0.976045	49.003
GOTERM_BP_DIRECT	GO:1903543~positive regulation of exosomal secretion	8	0.205233	0.034043	Q99816, Q92783, Q0V8S0, Q0VD48, P21271, Q9UN37, O14964, Q5RK19	3415	12	11648	2.27389	1	0.976045	49.003
GOTERM_BP_DIRECT	GO:0015012~heparan sulfate proteoglycan biosynthetic process	10	0.256542	0.034754	Q9EQW8, Q9Y169, O94923, Q7KVA1, Q9XZ08, Q6DF08, Q96L58, Q9H3R1, P58158, Q93063	3415	17	11648	2.00637	1	0.976369	49.7278
GOTERM_BP_DIRECT	GO:0042795~snRNA transcription from RNA polymerase II promoter	10	0.256542	0.034754	Q15542, Q9H0H0, Q75QN2, P29084, Q3UZ18, Q9UL03, Q96HW7, Q9NVM9, Q659A1, P55199	3415	17	11648	2.00637	1	0.976369	49.7278
GOTERM_MF_DIRECT	GO:0004114~3',5'-cyclic-nucleotide phosphodiesterase activity	10	0.256542	0.0353949	P14646, O00408, Q01062, Q01063, Q9Y233, O18696, Q9VJ79, Q63421, Q9QYJ6, P91119	3306	17	11243	2.00046	1	0.868629	46.343
GOTERM_BP_DIRECT	GO:0000278~mitotic cell cycle	16	0.410467	0.0357566	Q9Y6I4, B5DF89, P51957, Q64303, Q62829, Q9Y6E0, Q561P5, Q9W0G1, Q6DE14, P23572, Q02224, P23921, Q91W36, P20483, Q17QZ4, Q8R0K9	3415	33	11648	1.65374	1	0.977402	50.7334
GOTERM_BP_DIRECT	GO:0006890~retrograde vesicle-mediated transport, Golgi to ER	21	0.538738	0.0361068	Q9WVB1, P53619, P98195, Q66HV4, Q5TYW4, Q8CIE6, Q9ULI4, Q8CI04, O35587, Q8K245, Q3UM29, Q5ZIK9, Q02241, P53621, Q02224, A2RRP1, P51111, Q8WVM8, Q6NUQ1, Q8N6T3, O35142	3415	47	11648	1.52399	1	0.976807	51.0801
GOTERM_CC_DIRECT	GO:0043234~protein complex	115	2.95023	0.0361673	P46940, F1M7Y5, Q9ULV0, Q6PDG5, Q01082, P55088, P98158, A2RRU4, Q9PTG8, O35119, P51532, Q9D2N4, Q99L88, P61765, P16086, Q60631, P80204, Q9Y4J8, P46939, Q9QYU1, P09217, Q9JK66, P51111, Q6ZQ88, Q61532, Q04887, Q99P72, Q62915, P35601, P49336, P58544, P41743, Q924A2, Q8K3Z0, Q99MK2, Q9Z2E1, Q80Y83, Q13586, Q969H0, P07207, Q63413, O55043, Q9H2M9, O60260, Q9JKF1, Q5ZHN3, Q69ZJ7, Q14155, P79987, P50398,…	3583	339	12322	1.16663	1	0.45992	44.4679
GOTERM_MF_DIRECT	GO:0005547~phosphatidylinositol-3,4,5-trisphosphate binding	16	0.410467	0.0366559	P46940, Q9Z340, Q9JKF1, B1AVY7, Q9JKY5, Q05096, Q9ET78, O97902, P79114, Q96L93, Q80U44, Q8CIB5, Q9VU84, Q4LDD4, Q3UQ44, O75689	3306	33	11243	1.64887	1	0.871015	47.542
GOTERM_BP_DIRECT	GO:0032212~positive regulation of telomere maintenance via telomerase	13	0.333504	0.0371442	D3ZBE5, Q8K2X3, Q68FQ0, Q9H2K2, Q9Y6R4, Q5ZJK8, Q5R637, O54992, Q6PFX9, Q8TDX7, Q9XT06, Q4KSH7, P63086	3415	25	11648	1.77363	1	0.977865	52.0937
GOTERM_BP_DIRECT	GO:0009306~protein secretion	13	0.333504	0.0371442	P13667, Q8I0G5, Q9CRA5, Q9HCU5, Q17R07, Q80Z70, Q9UBV2, Q5ZIH2, O24466, P81628, Q62077, Q6AZW1, Q4KLN7	3415	25	11648	1.77363	1	0.977865	52.0937
GOTERM_BP_DIRECT	GO:0007605~sensory perception of sound	41	1.05182	0.0375594	Q9UM54, O88808, P55088, O60610, P70193, P50607, Q9QXE7, Q80U16, P63138, Q05193, P02454, P49614, P13607, P02458, Q17LW0, A2AJK6, Q80T11, P48994, Q9QZZ4, O43435, Q9UKN7, P49419, Q8IVV2, Q7TSL3, Q9I8D1, P31644, Q6KC79, P97479, P46414, C8YR32, Q62962, P16092, P70677, O97758, Q4R8H1, Q52KR2, Q9ES64, Q61245, Q9Y6N9, Q9ET47, P05539	3415	106	11648	1.31929	1	0.977447	52.4938
GOTERM_MF_DIRECT	GO:0070577~lysine-acetylated histone binding	13	0.333504	0.0379563	Q4AE70, Q14997, F1MKX4, Q9ULI0, Q5SSW2, Q03164, P51532, F1R2X6, Q80UV9, O15164, O88665, Q6NRP2, P55200	3306	25	11243	1.76841	1	0.873527	48.752
GOTERM_MF_DIRECT	GO:0051020~GTPase binding	13	0.333504	0.0379563	Q5KU39, Q01082, P07814, Q9HCU5, P49754, Q13439, Q9EP80, Q62829, Q62261, Q9UJZ1, Q8CGC7, Q8BU30, P93043	3306	25	11243	1.76841	1	0.873527	48.752
GOTERM_CC_DIRECT	GO:0012505~endomembrane system	41	1.05182	0.0385594	Q3UYK3, Q5R4V2, Q9Z340, Q9NVV5, Q9CXF4, Q8VBT9, P29274, E9Q4Z2, A1A5B6, Q5RDQ2, Q9W0G1, O18405, Q62261, Q9D9K3, Q8BM85, Q9BZE9, Q5E9J6, Q63603, P60764, P42346, Q6VNB8, Q28C33, G3V7P1, Q9BZ29, Q6AZW1, Q7K4W1, Q9VC57, Q60613, O35242, Q9EPN1, O60343, Q96HU1, A2AWA9, Q3U0J8, Q09332, O55164, O00763, Q6ZS30, Q5ZIH2, Q80XC3, Q5RBH9	3583	107	12322	1.31775	1	0.476715	46.6282
GOTERM_CC_DIRECT	GO:0043186~P granule	11	0.282196	0.0389639	Q1XG89, Q99MV1, Q96J94, Q58EK5, Q08D62, A6NAF9, Q8NDG6, A6N7Y9, Q8UVX0, Q7KN62, Q3MHU3	3583	20	12322	1.89146	1	0.475228	46.9857
KEGG_PATHWAY	mmu05223:Non-small cell lung cancer	8	0.205233	0.0390935	Q60631, Q64261, O35261, O35904, Q3UMY5, Q62077, P28028, Q99MK9	1524	12	5060	2.21347	1	0.999991	49.0673
GOTERM_MF_DIRECT	GO:0016301~kinase activity	100	2.56542	0.0395904	Q7ZV79, P41240, P83741, Q8N0W3, Q8CEE6, Q96PY6, P54754, Q9D2H2, Q15139, Q8K4Q7, P34885, Q15078, Q9Y4A5, P70335, G4SLH0, O35607, Q501V0, Q91WG5, P16092, P09217, Q8BPB0, Q07912, Q9R088, Q5MD89, O73792, Q6P9R2, Q61532, Q7SYM0, P0C605, Q96M69, Q14161, A7MBL8, O08796, P42346, P35918, Q3UGM2, Q7TMC8, Q9D5S7, Q8K1Y2, P07949, Q62371, Q14AX6, Q60750, Q6PDN3, Q60751, Q9JM52, Q9EP80, P49025, Q924X7, Q63796,…	3306	289	11243	1.17674	1	0.878106	50.2353
KEGG_PATHWAY	mmu04024:cAMP signaling pathway	15	0.384813	0.0406646	Q60613, P70335, P35436, Q04887, Q9CQ19, Q01063, O35904, Q9R0C8, P28028, Q8BH52, P60764, P18293, Q9EPL9, P05627, Q9DBR7	1524	30	5060	1.6601	1	0.999968	50.458
KEGG_PATHWAY	rno04931:Insulin resistance	10	0.256542	0.0408364	P32198, Q63787, P09216, P09217, Q8VIP2, Q07969, A2RRU1, P42346, P62138, P82808	1524	17	5060	1.95306	1	0.999887	50.6079
GOTERM_BP_DIRECT	GO:0006352~DNA-templated transcription, initiation	11	0.282196	0.0411134	Q91ZW3, Q15542, Q96T23, Q91857, Q80UV9, Q8K0H5, Q9Y6J9, Q8CFK2, Q8VE65, Q63801, O60264	3415	20	11648	1.87596	1	0.983299	55.7907
GOTERM_BP_DIRECT	GO:0006397~mRNA processing	86	2.20626	0.0411203	Q9R1C7, Q9EPH8, Q5ZIQ3, Q80SY5, Q503I9, Q69YN4, Q5R5X0, Q5R5W2, Q8W034, Q5F450, P51400, Q16629, O43390, Q7ZV80, Q8R3N6, Q08C72, Q96ST2, O95905, Q803R5, Q6DID3, Q29RZ2, Q9CWX9, Q9P2N5, Q5R9H4, Q91VN6, F1LNJ2, Q5RCP3, P62315, Q62384, Q9UKV3, Q3US41, Q6IP09, Q0VD23, B2RY56, Q5R4F5, Q9NW13, Q9EPU4, Q9QXK7, Q5RAZ4, Q5NVD0, Q4AE70, Q61183, O74835, Q9CZU3, Q6DJI9, P14866, B5DE93, Q9JLI8, Q99PV0, A7MB10,…	3415	246	11648	1.19241	1	0.982209	55.797
GOTERM_MF_DIRECT	GO:0042562~hormone binding	11	0.282196	0.0419061	Q9QXM0, Q9VCY8, Q61184, P14211, P98158, P16067, P35345, Q802V6, P18293, Q8WPA2, P48039	3306	20	11243	1.87043	1	0.886502	52.268
GOTERM_BP_DIRECT	GO:0080182~histone H3-K4 trimethylation	7	0.179579	0.0423952	Q6DEU9, Q5ZMV7, P29374, Q6N021, Q03164, P55200, Q4QR29	3415	10	11648	2.38758	1	0.983307	56.9257
GOTERM_BP_DIRECT	GO:0071907~determination of digestive tract left/right asymmetry	7	0.179579	0.0423952	P60882, Q3SYS4, Q4G0X9, Q8BI79, P92208, Q23979, Q7Z7M0	3415	10	11648	2.38758	1	0.983307	56.9257
GOTERM_CC_DIRECT	GO:0098793~presynapse	22	0.564392	0.042846	Q5SPC5, Q8VHQ7, Q96C24, O60260, Q9VQQ9, O54960, Q9Z1M0, Q6GLC9, Q9R0N3, Q9BQS2, Q9QUL6, P34885, Q80TJ1, Q6R748, Q9V8K2, Q15075, Q99572, P70610, Q792I0, Q6GLR7, Q9Z1N9, O55017	3583	51	12322	1.4835	1	0.503421	50.3037
GOTERM_MF_DIRECT	GO:0032452~histone demethylase activity	7	0.179579	0.0429826	Q9BY66, Q1LVC2, Q8VCD7, O14607, P29375, Q8NB78, Q6ZQ88	3306	10	11243	2.38055	1	0.886953	53.1861
GOTERM_MF_DIRECT	GO:0005089~Rho guanyl-nucleotide exchange factor activity	27	0.692663	0.0431848	Q96PE2, P91620, F1M0Z1, Q9R0C8, Q9NZN5, O01761, Q920R0, Q6ZR37, Q91VS8, Q63603, Q9Z0R4, Q8BZN6, O94887, Q9Z0R6, O94827, A2AF47, O55043, Q5XXR3, Q66T02, Q07889, Q14155, P52734, Q9Z206, A2AWP8, P54100, O60229, Q14185	3306	65	11243	1.41263	1	0.882285	53.3566
GOTERM_MF_DIRECT	GO:0000166~nucleotide binding	252	6.46485	0.0434464	Q61496, Q8VHH5, P62752, P83741, Q99MN1, Q8CEE6, Q8W034, Q8K4Q7, P34885, O43390, Q96T37, Q96BT7, Q9Z255, Q8IUH3, Q8BN59, Q8INF0, Q9P2N5, O35607, Q91VN6, Q5DU56, Q7SXN5, Q9QXG4, Q9UKV3, Q3V384, Q8BYH8, Q6DGL2, Q7ZU42, Q9R088, Q5MD89, Q6P9R2, Q61879, Q8R367, P97499, Q7SYM0, Q8BP47, P0C605, Q9CZU3, P35601, Q28BZ2, Q92804, A7MBL8, O35231, Q9VEU6, O08796, Q6PCN7, P60764, A2AJK6, Q3UGM2, Q7TMC8, Q9D5S7,…	3306	780	11243	1.09872	1	0.878011	53.5765
GOTERM_BP_DIRECT	GO:0018108~peptidyl-tyrosine phosphorylation	32	0.820934	0.043612	Q5U4C9, Q07496, Q07497, Q9NR20, Q8WZ42, Q13948, Q01973, Q13163, Q96PY6, Q9W0G1, Q8AXY6, O15146, P54759, P35918, Q4KSH7, Q5U2X5, Q15375, P07949, Q62371, Q60750, Q03146, Q90891, Q62862, Q05655, P34925, P16092, G3V9H8, Q91048, Q04912, P45985, O15164, P49760	3415	80	11648	1.36433	1	0.984221	57.9775
GOTERM_BP_DIRECT	GO:0007298~border follicle cell migration	9	0.230888	0.0437977	P07207, Q9VU68, Q99323, Q01989, P37276, P92208, Q9V8K2, Q9VQQ9, P11584	3415	15	11648	2.0465	1	0.983509	58.1358
GOTERM_BP_DIRECT	GO:0016601~Rac protein signal transduction	9	0.230888	0.0437977	Q7TMB8, O94887, Q920R0, Q8BPU7, Q9Y2I1, F1M3L7, Q91VS8, Q7L576, Q6RUV5	3415	15	11648	2.0465	1	0.983509	58.1358
GOTERM_BP_DIRECT	GO:0006623~protein targeting to vacuole	9	0.230888	0.0437977	Q5KU39, P49754, Q709C8, Q9UEU0, A1Z713, P93043, P0C0R5, Q99570, Q8BX70	3415	15	11648	2.0465	1	0.983509	58.1358
GOTERM_CC_DIRECT	GO:0008023~transcription elongation factor complex	12	0.30785	0.0439726	Q03111, P60003, Q7KZ85, Q641W3, Q5ZHS1, A2AM29, Q2TAQ1, Q3UZ18, Q7TT37, Q8WND5, Q659A1, P55199	3583	23	12322	1.79427	1	0.507579	51.2296
GOTERM_BP_DIRECT	GO:1901215~negative regulation of neuron death	15	0.384813	0.044267	Q923E4, P17439, Q9D8B3, Q9JK66, Q5R585, P51111, Q4ZIN3, Q9W596, Q5ZHP5, O60260, O88307, O54960, Q12933, Q95209, P63138	3415	31	11648	1.6504	1	0.983242	58.5335
GOTERM_MF_DIRECT	GO:0008289~lipid binding	46	1.18009	0.0442783	A8WG21, P49585, Q5ZHQ6, O35303, Q9R0Z9, Q0IJ05, Q8CHU3, O35678, Q8CEE6, Q3UR97, Q7ZU99, Q8NHR9, Q2KIA5, Q8K4M9, Q07969, Q80TJ1, Q8CIB5, Q8R0S2, Q5ZK10, Q9HB21, Q6GLR7, Q91XL9, Q6P4T1, Q6GUF4, Q9CRA5, Q0VCK5, Q8IWB9, Q4V920, Q8AXU9, Q6GNV5, B1AVY7, Q91XD6, Q9P2P6, P18484, Q7SXN5, Q6DN90, P07098, Q9H7P6, Q5PPX7, Q8K4R4, Q5R9W4, P43249, Q09225, O02703, A0FGR8, Q8R431	3306	122	11243	1.28226	1	0.87722	54.2691
GOTERM_BP_DIRECT	GO:0023014~signal transduction by protein phosphorylation	12	0.30785	0.0465047	Q96PY6, P51957, Q64303, P80204, Q90669, Q9Y6E0, Q90891, O88664, P38444, O08815, Q96L42, F1NBT0	3415	23	11648	1.77957	1	0.985567	60.3808
GOTERM_BP_DIRECT	GO:0043087~regulation of GTPase activity	25	0.641355	0.0491479	P46940, Q07496, Q86WG5, P91620, P0C605, Q9CXF4, D3ZGS3, Q9R0C8, P33277, P54754, Q920R0, P42346, Q86VI3, Q60750, Q9H2M9, Q9JKF1, P00516, P52734, Q6ZPE2, P54100, Q9VFB7, Q3UQ44, P26043, Q5FWK3, O75689	3415	60	11648	1.42118	1	0.987981	62.4625
KEGG_PATHWAY	hsa04142:Lysosome	14	0.359159	0.0498494	P49281, Q9UPM8, Q9BXS5, O14617, P15848, Q13286, Q9BZC7, P54802, Q9UBX1, Q9UK23, P38571, Q10567, Q9NZ52, Q9Y6B7	1524	28	5060	1.6601	1	0.99995	57.8994
